# Supplementary material for: Genome-Wide Association Study of Glucosinolate Metabolites (mGWAS) in Brassica napus L
Source: Plants (Basel). 2023 Feb 1;12(3):639. doi: 10.3390/plants12030639 (PMC9921834; doi:10.3390/plants12030639)
Supplement: Supplementary file 1 [file plants-12-00639-s001.zip]

Archive with 11 entries (11 files):
- Figure S1. The QQ-plots of 6 glucosinolate metabolites.jpg
- Figure S2. Manhattan plots of association analysis for six glucosinolates using Q+K model.jpg
- Figure S3. The significant SNPs associated with 6 glucosinolates in different environments.jpg
- Figure S4. Correlation analysis of six glucosinolate metabolites in 2017cq and 2018cq.jpg
- Table S1. Summary of repeatedly detected SNPs for 6 glucosinolate metaboltes by mGWAS.xlsx
- Table S2. Summary of interval regions for 6 glucosinolate metabolites in B. napus.xlsx
- Table S3. Candidate Intervals of 6 glucosinolate metabolites in B.napus.xlsx
- Table S4. Candidate genes for 6 glucosinolate metabolites in B. napus.xlsx
- Table S5. The expression levels of the candidate genes in BnHG and BnLG of B. napus.xlsx
- Table S6. The list of 143 B. napus accessions used in this study.xlsx
- Table S7. Statistical analysis of 6 glucosinolate metabolites in high-, medium- and low-glucosinolate-content rapeseed.xlsx
