# Supplementary material for: Genome-Wide Association Study of Glucosinolate Metabolites (mGWAS) in Brassica napus L
Source: Plants (Basel). 2023 Feb 1;12(3):639. doi: 10.3390/plants12030639 (PMC9921834; doi:10.3390/plants12030639)
Supplement: Supplementary file 1 [file plants-12-00639-s001.zip › Table S1. Summary of repeatedly detected SNPs for 6 glucosinolate metaboltes by mGWAS.xlsx]

## Sheet: Sheet1
Table S1 Summary of repeatedly detected SNPs for 6 glucosinolate metaboltes by mGWAS
Trait	SNP	-log10(P-value)			R2(%)			Trait	SNP	-log10(P-value)			R2(%)
		2017cq	2018cq	BLUP	2017cq	2018cq	BLUP			2017cq	2018cq	BLUP	2017cq	2018cq	BLUP
m150	S1_18042191	5.61099	5.94131	9.46424	21.008	16.143	34.984	m145	S1_7193193	6.94367	6.81059	5.75281	21.401	15.939	18.902
	S1_18048187	5.54005	5.52927	6.33188	21.095	15.075	24.888		S1_19206783	6.27853	8.03494	7.42672	21.791	20.137	26.193
	S1_18048208	5.53053	5.52145	6.26491	21.039	15.046	24.831		S1_19207516	6.66825	9.38174	10.0093	22.971	23.116	33.877
	S1_18696549	5.94881	8.98364	8.49942	22.101	23.22	32.025		S1_19299619	5.95476	8.63086	7.14309	20.695	21.43	25.339
	S1_18720756	8.15754	10.8833	9.7914	29.458	27.526	36.536		S1_19299966	5.41203	8.05828	6.66629	19.338	20.39	24.317
	S1_18721381	6.0083	9.35671	10.6986	21.901	23.597	38.085		S1_19300930	8.19421	10.7641	7.90883	28.644	27.125	29.544
	S1_18721949	5.61153	6.45384	6.916	21.251	17.301	27.585		S1_19302046	7.6321	8.81474	7.42362	26.884	23.038	27.189
	S1_18723755	5.47307	8.36775	7.43299	20.531	21.763	28.762		S1_19481345	6.85521	9.17278	6.68918	24.669	23.553	25.78
	S1_18723919	6.11804	9.31661	9.42326	22.834	23.941	35.142		S1_19808887	6.49632	7.79934	5.76754	22.454	19.736	21.421
	S1_19067748	7.54725	11.517	7.88998	26.379	28.023	29.294		S2_3809366	5.44644	5.86675	5.65811	19.556	15.716	21.438
	S1_19199708	7.84579	11.6008	10.9855	27.428	28.751	38.216		S5_3541516	6.02401	6.40598	5.69191	21.714	16.957	21.833
	S1_19205585	6.20326	9.94405	8.69665	21.768	24.187	30.997		S5_12184096	5.58836	7.10362	5.42328	16.975	15.922	17.035
	S1_19206783	7.86157	9.98628	10.0408	26.831	24.43	34.739		S6_3146818	7.37707	12.9836	7.9201	22.501	28.427	25.176
	S1_19206901	6.00802	9.79572	8.01842	21.962	24.331	29.89		S6_3146851	5.82678	9.55216	7.73342	18.494	22.176	25.372
	S1_19207516	7.49304	11.3671	11.2586	25.676	27.113	38.158		S6_3146878	6.02572	9.62917	7.30039	18.87	22.133	23.513
	S1_19207613	6.56382	10.3114	10.9361	23.503	25.548	37.809		S6_3146961	6.16418	10.8761	6.86745	21.977	27.191	25.183
	S1_19207718	6.87939	10.7185	10.7403	24.083	26.032	36.435		S6_6621152	13.5401	10.5881	5.76253	40.089	24.553	19.304
	S1_19281479	6.73995	10.5221	12.7462	24.79	26.506	44.029		S6_7353629	10.2521	11.0592	5.49275	30.733	25.015	18.003
	S1_19291541	9.70562	12.418	10.6821	32.008	29.669	36.989		S6_15150505	6.19581	8.60569	7.46212	18.998	19.72	26.45
	S1_19299619	7.99093	11.9249	10.5747	26.998	28.165	35.98		S6_15150527	5.58256	8.09793	7.28452	17.297	18.665	26.069
	S1_19299966	11.5855	15.6286	15.3182	37.071	35.458	48.001		S6_16079645	17.3467	16.3834	6.23812	49.484	37.189	23.387
	S1_19300508	9.35706	13.0246	9.7794	32.288	31.992	35.898		S6_16079803	13.9488	14.7461	5.88887	38.983	31.823	18.805
	S1_19300930	10.0309	13.7644	10.5931	34.108	33.473	38.284		S6_16079887	12.0768	12.8546	5.68164	35.668	28.791	19.136
	S1_19302046	8.30739	10.1707	10.3925	29.014	25.766	36.482		S6_16079916	14.8008	15.1758	6.03275	41.621	32.795	19.803
	S1_19303822	6.0842	9.69555	9.38365	22.312	24.752	34.404		S6_16080185	12.275	13.1054	6.54609	35.046	28.669	20.842
	S1_19306966	5.74623	6.14776	8.56471	21.299	16.974	31.831		S6_16080248	13.3676	14.1046	6.88988	37.613	30.495	21.8
	S1_19308557	8.02052	13.21	9.00851	25.66	30.34	30.51		S6_16080257	12.4885	13.4743	6.6636	34.951	28.931	20.726
	S1_19308608	7.64871	11.4042	8.15791	26.822	27.8	30.478		S6_16080305	13.7297	15.4156	6.08947	38.619	33.151	19.451
	S1_19481345	6.12481	9.65449	6.73262	22.615	24.464	26.514		S6_16080319	13.5719	15.0209	5.46505	40.373	34.033	20.025
	S1_19617163	5.80615	9.74163	8.50351	20.609	23.788	30.54		S6_16080325	13.7262	14.4629	5.54561	40.498	32.615	20.161
	S1_19617538	7.82912	11.929	10.9375	26.916	28.303	37.71		S6_16080334	13.5683	14.3451	5.46482	40.347	32.533	20.01
	S1_19617987	6.18223	9.97029	8.5518	22.161	24.694	31.285		S6_16080408	18.0856	17.2394	6.41202	49.665	38.084	23.04
	S1_19618411	5.76927	8.47822	9.80649	20.981	22.299	35.229		S6_16080562	13.0628	16.1612	5.64003	39.097	35.99	20.774
	S1_19631548	5.84239	8.45054	6.07191	21.852	22.517	24.513		S6_16080606	17.14	16.896	5.41882	48.386	37.571	20.074
	S1_19631731	6.30945	11.486	5.64966	23.311	29.015	22.857		S6_16080682	15.5975	16.0981	5.69864	45.073	35.927	20.821
	S1_19631839	5.65435	8.28118	6.55801	20.977	21.699	25.394		S6_16080900	13.1818	13.9932	5.79485	38.257	31.079	18.89
	S1_19633050	6.69186	10.6211	5.7282	23.906	26.07	22.581		S6_16081475	11.75	12.6327	7.21683	37.042	30.195	26.174
	S1_19633069	7.45193	11.2337	6.63513	26.075	27.646	25.794		S6_16081637	10.3645	11.3807	5.5863	34.429	27.874	21.06
	S1_19634346	5.81082	9.51353	8.01347	21.658	24.54	30.628		S6_16081692	10.8668	12.0585	5.72138	34.642	28.771	21.322
	S1_19635316	7.10531	10.9997	11.478	25.222	27.167	39.436		S7_8528160	5.84248	5.68042	5.95805	18.998	13.595	19.436
	S1_19635349	8.52076	12.4063	11.8448	26.419	27.936	37.343		S7_8614739	6.63356	6.83127	5.88586	20.746	15.855	19.36
	S1_19639150	9.20295	11.4284	9.64136	31.432	27.839	35.139		S7_8661490	7.48636	9.19051	8.7487	23.416	21.491	28.121
	S1_19652614	7.96497	13.2271	10.1679	26.808	30.774	35.129		S8_11760463	6.842	8.46784	7.59896	24.715	22.007	28.213
	S1_19680154	6.19442	9.68833	8.61391	21.895	24.108	31.057		S9_1422874	5.88907	7.28108	6.10551	20.439	18.281	22.086
	S1_19808887	7.66009	9.85874	8.46473	26.147	24.108	30.453		S9_2383234	10.8382	10.0994	7.77065	35.951	25.766	28.634
	S2_2601592	6.65269	6.60516	6.7794	24.361	17.77	26.43		S9_2511346	6.96916	11.1441	7.54423	24.229	27.444	27.075
	S2_2601609	5.5241	5.53186	6.4791	21.134	15.25	25.66		S9_2811034	9.06219	10.6135	6.12227	31.74	27.399	23.661
	S2_2601629	6.44285	6.39277	6.68935	23.694	17.341	25.841		S9_2811168	13.1143	13.4866	5.60762	42.711	33.433	22.158
	S2_2601640	5.40728	6.01199	6.53694	19.976	16.34	24.859		S9_2817893	7.48746	7.75139	5.40686	26.27	20.731	20.892
	S2_8648384	5.63871	8.89849	7.5433	20.044	22.368	27.596		S9_3017677	11.6486	11.767	5.77669	37.294	29.528	22.241
	S2_21853065	7.95222	8.03443	11.7212	25.119	18.682	38.203		S9_7103473	5.88934	6.61845	7.07204	18.709	15.94	26.061
	S2_22083720	6.38379	6.7617	7.67105	22.521	17.423	28.211		S9_18303513	6.43981	5.72118	5.992	23.655	15.599	23.298
	S2_22085270	6.66573	6.12367	7.72365	21.548	16.752	26.604		S9_18335701	6.2452	7.10436	5.89157	22.011	18.188	22.107
	S4_8289382	6.94047	6.5793	11.0323	21.341	17.023	34.536		S9_18351019	7.48183	7.75385	5.70485	25.368	19.717	21.128
	S5_3487354	6.89956	5.7559	5.48754	21.419	13.065	18.411		S9_18381635	5.98978	6.1868	5.49268	21.907	16.788	21.48
	S5_3487912	7.72285	5.37975	5.72423	24.497	14.865	19.722		S9_18395714	8.47332	8.64855	6.05655	28.845	22.474	22.616
	S5_3489090	8.72398	5.65224	6.56567	26.442	12.721	21.507		S9_18395749	10.6628	11.1935	6.57093	34.53	27.843	24.136
	S5_10140443	7.21683	5.41203	8.12482	24.986	14.289	29.559		S9_18397696	8.86328	9.01753	5.49755	29.724	23.193	20.959
	S5_12184096	6.42955	7.11419	8.37933	19.721	15.85	26.705		S9_18398163	6.29261	7.34761	6.01775	22.129	18.851	22.553
	S5_12184294	6.03455	6.70485	7.39447	18.993	15.577	24.425		S9_18401178	7.32722	7.26836	6.36797	24.957	18.844	23.183
	S5_12184650	6.1414	6.7552	5.84485	19.087	15.575	19.479		S9_18402318	7.79803	8.28391	6.04251	25.915	20.542	21.962
	S6_3049895	7.6206	7.36957	5.77728	23.352	18.46	19.237		S9_18402473	7.66015	7.56815	6.35576	26.708	20.155	23.549
	S6_3140861	6.94146	7.60808	6.5369	21.672	17.51	21.903		S9_18403661	6.26105	6.61705	5.731	19.427	15.479	18.738
	S6_3146818	6.0942	7.12226	7.1055	18.977	16.178	23.367		S9_18403686	7.40547	7.85677	6.34433	25.711	20.32	23.559
	S6_3207860	5.92874	5.95758	7.61172	21.42	15.899	28.202		S9_18407184	7.30611	7.52005	6.29192	26.198	20.277	24.106
	S6_4756428	6.61491	7.3977	6.17901	21.429	17.324	21.311		S9_18407248	7.79156	8.01753	6.36582	26.872	20.803	23.771
	S6_4839164	8.29684	12.6556	9.54123	26.239	30.928	31.567		S9_18407500	8.15051	8.09042	6.05411	26.773	20.111	21.687
	S6_4839940	6.17456	10.6043	7.42345	20.122	24.78	25.785		S9_18412566	7.65072	7.64863	5.56928	26.19	19.612	20.781
	S6_4840811	6.08548	11.2321	8.09566	21.18	26.521	28.762		S9_18412780	9.00603	9.41635	5.68286	29.617	23.352	20.749
	S6_5543134	7.50924	7.01881	6.54778	26.098	18.22	24.462		S9_18413232	7.48236	7.66122	5.44939	24.884	18.994	19.816
	S6_7353629	8.88639	8.4617	6.12587	27.261	19.261	20.534		S9_18413385	8.03574	8.04089	5.75728	26.772	20.282	21.186
	S6_7354896	7.83336	8.7075	5.46936	26.536	21.613	20.816		S9_18414637	11.6613	13.8559	9.94877	34.69	31.492	31.471
	S6_7357413	6.03257	6.69594	5.8417	18.962	15.501	19.889		S9_18415458	9.67822	10.485	6.28743	32.962	26.81	23.395
	S6_7363575	9.24475	7.53133	6.23885	28.424	17.298	20.887		S9_18422110	8.58598	8.53918	7.77601	28.415	21.323	27.437
	S6_7364272	6.19384	6.29628	5.53945	19.533	14.696	18.637		S9_18425306	7.84004	7.66833	5.67533	27.274	19.839	21.748
	S6_7364306	5.85996	6.46563	6.15767	21.201	16.893	23.733		S9_18427499	9.20786	9.38458	6.94985	31.102	23.977	25.774
	S6_7364363	6.93749	7.44871	6.32909	23.69	18.484	23.456		S9_18427571	9.18672	9.2205	7.22821	31.083	23.5	26.572
	S6_7364747	7.28311	6.32894	6.08876	25.253	16.483	23.517		S9_18427669	11.0896	10.233	5.42785	37.51	26.539	21.55
	S6_7364755	7.20454	6.27931	6.08876	25.205	16.458	23.517		S9_18432650	8.08613	8.42801	6.91775	24.849	19.415	22.591
	S6_7365131	10.052	9.20219	5.48871	34.117	23.432	21.709		S9_18436255	6.84652	7.74929	5.59729	23.629	19.776	20.962
	S6_7366090	8.27011	7.68144	5.57744	24.939	19.38	18.259		S9_18436310	8.85805	9.28024	6.09358	29.955	23.803	22.953
	S6_7375852	5.60022	5.92475	5.77348	18.273	14.054	20.264		S9_18436525	6.61464	7.19741	5.59351	22.686	18.303	20.44
	S6_7384181	8.36488	7.90219	6.98039	29.151	20.419	26.608		S9_18439408	5.86022	5.86922	7.13121	21.898	16.249	27.176
	S6_7386424	7.01733	6.59995	5.67656	24.109	16.742	21.506		S9_18439448	8.63895	9.17932	5.80621	27.868	21.865	20.42
	S6_7387183	7.15759	7.19526	6.41478	22.256	16.392	21.496		S9_18439499	8.66609	9.52165	5.67735	27.207	21.972	19.328
	S6_7552789	7.72097	6.8163	7.0437	27.354	17.927	26.898		S9_18444610	5.66168	7.9553	6.56387	16.751	17.49	20.425
	S6_7675888	10.1791	9.2207	6.99991	31.324	21.041	23.831		S9_18449516	6.00716	6.40546	6.62553	21.978	17.079	25.043
	S6_7679536	10.1019	8.76	8.87933	32.079	20.88	30.438		S9_18456168	6.24377	7.88127	7.32124	19.855	20.394	24.381
	S6_7683538	9.67884	9.13579	8.09508	29.386	20.565	26.726		S9_18458431	7.31419	8.30574	7.7795	25.873	21.388	28.927
	S6_7684034	10.1145	9.35418	8.49054	29.439	20.679	26.802		S9_18458541	5.68167	7.32992	8.28349	17.892	19.116	27.077
	S6_7695427	7.48341	7.07041	6.50794	26.721	18.598	25.386		S9_18458609	7.81451	9.28622	6.65781	24.269	23.551	22.038
	S6_7695775	9.94298	9.51876	8.83224	29.723	23.63	28.078		S9_18460912	5.68006	6.54612	6.86748	20.262	17.281	25.017
	S6_7695975	11.9524	10.5999	8.96214	36.505	24.871	29.515		S9_18463688	5.72446	6.32106	6.89592	20.181	16.592	24.868
	S6_7712349	5.59203	5.5176	7.60288	17.215	14.317	24.926		S9_18463694	5.70569	6.30753	6.77224	20.091	16.545	24.607
	S6_7712705	8.35137	10.3151	8.75075	26.168	23.655	28.796		S9_18463710	5.98276	7.38195	6.70644	21.833	19.689	25.249
	S6_7712723	5.82295	7.15712	6.07544	18.695	16.526	20.594		S9_18466291	8.52811	11.1553	7.60685	29.516	28.257	28.215
	S6_7713436	7.40344	6.43802	5.7872	25.961	17.001	22.393		S9_18466305	7.44385	10.0739	7.79048	26.232	25.733	29.106
	S6_7726298	8.58565	8.03347	7.01964	26.95	20.754	23.737		S9_18466818	5.85689	7.11013	6.66551	20.874	18.389	24.287
	S6_7733624	6.2482	5.53396	7.00073	21.55	14.138	25.355		S9_18466831	5.89459	6.11141	6.61509	20.775	15.87	24.013
	S6_7733718	6.81893	7.95113	6.95546	22.926	19.574	24.935		S9_18466841	5.82258	6.01208	6.52498	20.725	15.837	23.969
	S6_7738182	8.25139	8.5242	5.75843	29.429	22.524	22.701		S9_18466871	5.9749	7.1884	5.94869	20.923	18.684	22.025
	S6_7747293	6.87374	7.64913	6.17577	23.586	19.164	22.845		S9_18466964	6.25595	6.86366	6.40839	22.267	17.854	23.676
	S6_7747308	7.03043	7.68489	6.19496	24.132	19.317	23.184		S9_18466980	6.04259	6.47757	5.85583	21.713	17.071	22.035
	S6_7747988	5.67985	6.41324	5.59074	18.642	15.423	19.573		S9_18466989	5.98134	6.44811	5.78888	21.713	17.127	22.036
	S6_7807347	8.60557	9.10486	6.762	27.522	21.584	23.201		S9_18467033	5.50077	6.15827	6.80253	19.504	15.963	24.591
	S6_7807677	5.68204	5.92592	6.22736	18.001	15.986	21.466		S9_18470381	6.0908	8.21226	9.18549	21.784	21.288	30.964
	S6_7809128	7.71115	7.39445	5.43513	24.374	18.952	18.686		S9_18470449	5.80632	6.63084	7.44069	20.44	17.365	26.277
	S6_19716626	7.10925	7.89371	6.00848	21.754	17.804	19.604		S9_18470466	5.86726	6.70193	7.50776	20.385	17.362	26.15
	S6_19718883	6.38083	6.67621	5.46599	22.614	17.058	20.837		S9_18470616	7.50368	9.51831	6.44617	26.135	23.991	23.338
	S6_23806900	6.7279	5.45062	5.84085	24.005	14.769	22.812		S9_18471834	5.55948	6.72925	6.30927	19.385	17.018	22.807
	S6_23852880	6.72109	6.21026	7.11464	23.427	16.133	26.344		S9_18471854	5.47125	6.57589	6.21382	19.234	16.826	22.669
	S6_23860802	7.73833	6.18543	6.76098	27.109	16.691	25.508		S9_18471864	5.56455	6.65571	6.33727	19.408	16.933	22.944
	S6_23862921	7.07852	5.55887	6.53789	24.157	14.271	24.147		S9_18471881	5.60548	6.65004	6.36555	19.322	16.894	22.698
	S6_23863182	9.63805	7.72283	9.95817	30.893	19.157	33.096		S9_18472064	5.44446	6.40152	6.6523	19.669	16.827	24.823
	S6_23868237	7.45193	5.87867	7.22792	24.992	15.004	25.73		S9_18472845	5.8696	6.82833	6.04063	18.06	15.637	19.338
	S6_23868247	7.59913	5.73433	7.89208	25.384	14.545	27.651		S9_18476239	6.82402	8.24339	6.04569	21.909	19.917	20.749
	S6_23868980	9.00379	6.23936	6.87416	31.28	16.897	26.738		S9_18497732	6.63134	6.6805	6.46679	22.403	17.152	22.871
	S6_23884484	7.97782	5.98771	6.70961	23.976	13.358	21.748		S9_18498090	6.13256	6.57689	6.79499	21.325	17.016	24.217
	S6_23884717	7.9364	5.81026	8.18284	26.824	15.042	29.349		S9_18500389	5.80233	7.08126	6.58924	20.164	17.918	23.704
	S6_23885294	9.19654	5.89378	8.48725	32.216	16.245	31.475		S9_18552117	7.06605	7.16489	5.38177	24.745	18.692	20.696
	S6_23885338	8.37551	5.63878	7.30862	29.021	15.084	27.477		S9_18557645	6.7681	8.33125	5.45043	22.022	19.945	18.632
	S6_23913465	6.99051	5.87012	5.65714	21.475	13.209	18.728		S9_18561612	5.71012	6.84719	6.44188	20.185	17.882	23.478
	S6_23915247	8.36742	8.96074	8.84094	27.52	22.154	30.732		S9_18565664	7.28257	8.0033	6.04324	24.936	20.456	22.501
	S6_23916121	6.69255	5.65851	5.61888	24.026	15.254	21.761		S9_18567120	8.1169	8.81956	7.05257	27.25	21.857	25.561
	S6_23916495	7.12344	5.95523	5.64678	25.341	16.059	22.206		S9_18567809	8.01289	8.54126	6.07429	27.474	21.559	22.856
	S6_23937361	6.88127	5.5242	6.19681	24.784	14.933	24.361		S9_18567884	5.51827	6.67385	5.6614	19.464	17.466	21.119
	S6_23937394	8.08606	7.35497	7.3739	27.783	18.915	27.55		S9_18568077	7.65002	8.16363	5.95948	25.958	20.537	22.038
	S6_23937430	7.17964	5.59477	7.92606	25.06	14.621	29.639		S9_18568559	9.97728	9.64128	7.42949	32.914	24.241	26.558
	S6_23937436	7.17964	5.59477	6.93625	25.06	14.621	26.163		S9_18568700	6.36894	7.12261	7.50505	22.274	18.335	26.865
	S6_23938691	11.6741	7.99059	11.6476	36.872	20.1	39.192		S9_18568706	8.34939	8.28884	6.10187	27.592	20.613	22.242
	S6_23938836	8.66621	6.4212	9.54534	29.776	17.049	34.143		S9_18569557	6.33857	6.18406	5.59647	22.224	16.255	21.146
	S6_23939636	7.36217	5.77065	8.127	25.918	15.482	30.269		S9_18569619	8.43885	9.04893	6.10825	26.467	23.189	23.164
	S6_23941242	7.19046	5.57718	6.70226	25.656	14.891	25.965		S9_18570555	6.73729	7.58571	5.45941	20.103	18.822	16.877
	S6_23944076	9.23027	7.51357	8.97687	30.992	19.021	32.196		S9_18570593	6.95448	8.2542	6.32658	21.951	21.476	20.953
	S6_23947548	6.96879	5.90795	6.45256	24.467	15.475	24.147		S9_18570663	6.46774	6.79699	6.49813	23.807	18.42	24.772
	S6_23947557	7.14688	5.74805	6.47854	24.707	14.961	24.172		S9_18570669	6.46774	6.79699	6.49813	23.807	18.42	24.772
	S6_23947741	7.00897	5.64874	6.34663	24.516	15.228	23.818		S9_18570746	9.22429	9.67076	9.16427	31.762	24.833	32.578
	S6_23952489	8.59882	6.8244	8.03633	30.471	18.245	30.709		S9_18573189	6.97013	7.69598	5.71298	24.765	20.428	22.402
	S6_23957855	7.19919	5.58368	7.03115	25.144	14.727	25.971		S9_18573427	5.76769	6.25644	5.47198	20.5	16.693	20.525
	S6_23962122	6.96871	5.40418	6.38165	25.243	14.498	25.23		S9_18574266	7.30007	7.56027	6.24781	23.136	17.764	20.875
	S6_23962989	6.94731	5.62676	5.95511	24.121	14.801	22.468		S9_18574735	6.44731	6.14583	7.05035	22.673	16.61	25.445
	S7_6778424	6.56114	5.41869	6.74963	20.087	11.976	21.589		S9_18575600	9.13344	10.301	6.64085	30.151	25.387	23.977
	S7_7128400	9.52557	6.13018	8.71197	32.217	16.217	31.324		S9_18575976	7.74345	7.5691	6.12132	26.962	20.002	23.138
	S7_7128496	7.39053	6.36659	8.55963	26.309	16.751	31.695		S9_18576843	9.64367	9.61092	6.2752	31.66	23.965	22.998
	S7_7128668	6.37005	5.59208	7.50878	22.105	14.481	26.883		S9_18586548	6.84527	6.54832	5.98109	24.213	17.335	22.601
	S7_7128691	6.36763	5.55633	7.41603	22.084	14.481	26.811		S9_18590139	7.37732	8.36554	6.72306	25.269	21.239	24.49
	S7_7899052	8.12155	8.35899	11.7424	28.157	21.331	40.069		S9_18590280	5.93141	6.19076	5.4159	21.106	16.092	20.431
	S7_8127123	6.28716	7.9034	6.17537	20.241	18.502	21.458		S9_18590845	7.07429	7.17262	6.06657	23.862	18.153	21.533
	S7_8312132	8.51502	6.25261	12.5978	28.998	16.328	41.773		S9_18590861	6.48171	7.40263	5.38504	22.445	19.028	19.603
	S7_8314517	5.90886	7.77337	7.78233	20.813	20.08	28.258		S9_18590945	6.75491	7.2187	5.60368	23.685	18.943	21.013
	S7_8334086	6.3103	6.96142	7.13281	20.274	18.15	24.329		S9_18591143	8.59348	8.47901	6.98991	29.913	22.478	26.525
	S7_8576011	5.96746	5.71177	6.23713	18.492	12.996	20.575		S9_18591916	6.65047	6.89664	6.07056	23.133	17.559	22.12
	S7_8577306	6.263	7.72416	7.38809	19.754	17.94	24.565		S9_18592344	8.11867	7.87364	8.02189	27.568	20.158	28.517
	S7_8577321	6.42462	7.94615	7.5738	19.997	18.31	24.793		S9_18593021	8.30008	8.45198	5.56365	28.236	21.468	20.704
	S7_8661490	6.58909	7.15072	6.3969	20.936	16.738	21.674		S9_18593871	8.45255	8.39827	6.41414	27.941	20.897	23.012
	S7_8725256	6.83065	8.36413	7.34113	23.404	20.619	26.667		S9_18593998	7.13323	7.55873	5.65212	22.142	17.911	17.921
	S7_8725374	7.52392	8.10585	8.10642	23.089	20.462	26.538		S9_18594160	7.53471	7.72907	6.37918	26.659	20.165	24.258
	S7_8725951	5.4691	6.97951	6.11611	17.128	15.854	20.516		S9_18594825	7.60321	8.28388	5.48524	23.455	21.169	18.098
	S7_8730155	6.74482	7.71052	7.14048	21.208	17.857	24.034		S9_18594903	9.19509	9.80393	6.12809	28.038	24.323	19.983
	S7_8730513	7.84906	9.38297	5.80967	27.101	23.693	22.477		S9_18595602	7.55783	8.48875	5.58218	22.581	20.826	17.54
	S7_10491645	5.73393	7.11672	5.94104	18.127	16.765	20.06		S9_18595695	7.91475	8.40299	5.78021	26.451	21.098	21.28
	S7_11654194	5.5266	5.88203	9.76336	19.903	15.642	34.104		S9_18601171	7.78909	7.694	5.71924	26.212	19.467	21.446
	S8_9914584	8.24995	11.3383	7.87857	25.234	25.304	25.871		S9_18602630	6.50223	6.46936	5.60667	23.006	16.943	21.387
	S8_10003689	6.70038	7.62943	6.38932	21.541	18.274	22.148		S9_18602964	6.50882	7.64229	6.03673	23.418	20.12	22.826
	S8_10063028	5.76379	8.88921	6.10809	20.024	21.766	19.843		S9_18602975	6.86129	7.98691	5.53139	24.07	20.646	20.992
	S8_10064223	6.5314	9.98393	6.44301	21.181	23.145	22.045		S9_18602983	7.03645	8.12422	5.69642	24.248	20.734	21.224
	S8_10064355	6.57224	9.79583	5.83738	20.986	22.507	19.851		S9_18603558	9.14112	9.13584	5.59962	30.789	23.204	21.127
	S8_11608411	5.39122	8.55312	5.57481	19.228	21.325	20.969		S9_18604104	9.03589	9.61147	5.94792	27.519	23.981	19.671
	S8_11760463	7.43484	9.15449	9.08488	26.932	23.485	33.538		S9_18604955	5.74887	7.26749	6.11157	21.038	19.607	23.356
	S9_1591882	8.14333	8.25729	5.42771	28.477	21.42	21.665		S9_18607228	8.1624	8.57807	5.4141	27.889	22.223	17.769
	S9_2746482	6.48833	6.87413	6.35882	23.977	18.174	24.742		S9_18607410	6.98775	7.02714	5.47854	24.347	18.552	17.839
	S9_3354082	7.00855	6.2734	6.68148	24.967	16.55	25.551		S9_18608447	7.10189	6.98322	5.61372	25.363	18.665	21.393
	S9_4871278	6.1181	6.24355	6.00501	22.314	16.519	23.706		S9_18608565	7.82556	7.74088	5.55424	26.76	19.858	20.942
	S9_4871402	5.41578	5.54118	7.98318	19.128	14.515	28.673		S9_18608687	9.14588	9.08813	6.29744	29.26	22.166	22.246
	S9_5017918	7.45885	5.44635	7.59426	26.479	14.888	28.915		S9_18608768	8.15257	9.55429	5.80571	28.296	24.444	22.336
	S9_5196424	7.51337	7.71117	7.30904	26.173	19.988	27.388		S9_18611287	8.78688	9.3573	5.4868	26.122	20.932	17.328
	S9_5215095	7.86755	5.4338	7.93004	26.411	14.029	28.451		S9_18611299	9.02439	9.03163	5.4868	27.024	20.32	17.328
	S9_7103473	5.84109	6.20199	8.8879	18.826	14.88	32.375		S9_18611311	8.77702	9.02429	6.29086	26.625	20.75	20.212
	S9_7103515	7.75212	8.04001	6.15757	27.066	20.582	23.247		S9_18611410	7.86812	8.32634	5.71171	26.811	21.357	21.465
	S9_15446389	5.8395	7.01981	5.71487	18.201	17.891	19.007		S9_18611486	6.57993	7.60027	8.45114	24.094	20.383	30.489
	S9_15446405	5.63628	6.76698	5.45179	17.812	17.566	18.568		S9_18611626	8.94516	8.42963	6.69107	30.234	21.572	24.793
	S9_15446452	6.68626	8.33759	5.87286	23.683	21.234	22.768		S9_18611643	8.95074	8.37577	6.77984	30.251	21.58	24.9
	S9_16871094	6.073	6.08332	5.66752	19.456	14.279	19.541		S9_18611734	9.82693	10.827	9.04877	33.128	27.383	32.367
	S9_17243401	7.54765	7.457	8.4427	23.661	17.236	30.795		S9_18611769	8.13067	9.24738	6.48532	27.381	22.835	23.476
	S9_17246535	7.43634	7.60324	9.7153	27.019	20.184	35.353		S9_18615602	5.42064	6.15935	5.737	19.966	16.713	22.092
	S9_17248871	10.5426	10.6595	10.7895	33.414	25.641	35.974		S9_18615702	6.36995	6.35131	5.90767	22.497	17.071	22.368
	S9_17326964	9.70165	9.99017	12.4315	33.021	25.173	42.663		S9_18615802	6.91675	7.18889	6.04375	24.649	18.697	21.987
	S9_17333127	6.76596	6.99732	8.17893	21.639	16.178	27.939		S9_18615891	5.64486	7.13224	5.68795	20.738	18.653	22.048
	S9_17336882	7.78957	7.5623	9.23441	28.007	20.105	34.223		S9_18616250	6.82842	8.02843	6.32947	23.742	20.413	23.509
	S9_17337004	8.12809	8.46962	9.96401	27.431	21.512	34.545		S9_18616265	7.11337	8.21086	6.4458	24.407	20.831	23.446
	S9_17362672	7.84943	8.05265	11.2129	27.226	20.41	38.839		S9_18616451	7.96365	8.21419	5.83914	26.71	20.473	21.363
	S9_17362808	10.2241	10.2103	10.6103	33.132	25.164	36.158		S9_18616500	8.72552	9.18952	6.62195	30.134	23.563	25.051
	S9_17363060	6.30139	7.043	7.74163	22.249	18.191	28.176		S9_18616521	8.88837	9.05312	6.86277	30.083	23.305	25.151
	S9_17365530	9.438	9.1652	12.3165	32.405	23.605	41.283		S9_18617165	10.6221	11.9051	6.51295	34.547	29.026	23.879
	S9_17368610	8.04039	8.61368	10.4016	27.983	21.911	36.082		S9_18617565	6.90494	7.40974	5.84257	22.928	18.355	20.835
	S9_17369248	8.23385	8.58115	12.4541	28.24	21.55	41.034		S9_18617837	10.5806	10.2201	6.52143	34.876	26.006	24.002
	S9_17369359	10.142	9.88904	11.0497	33.234	24.357	37.542		S9_18624655	9.37899	9.30772	6.81987	30.96	23.35	24.804
	S9_17369401	9.90132	10.3032	10.8602	32.314	24.806	36.742		S9_18624672	8.84122	8.86309	6.16368	29.121	22.316	22.558
	S9_17369457	11.911	11.9445	12.5751	37.544	28.375	41.308		S9_18624750	8.59344	10.2347	7.04619	29.382	25.677	26.086
	S9_17369718	8.21028	8.54117	10.5307	27.498	21.166	35.564		S9_18624761	7.04859	7.7892	5.8655	21.615	19.982	19.09
	S9_17369864	7.90434	8.2924	10.6175	26.181	20.436	35.524		S9_18624847	8.6573	8.93468	6.06227	29.086	22.587	22.699
	S9_17369928	7.51893	8.42691	10.3244	25.764	21.262	35.649		S9_18624871	9.05807	9.22344	6.36862	29.373	22.731	22.946
	S9_17370030	7.8911	8.95715	10.4397	28.53	23.38	37.583		S9_18624890	9.15329	10.1014	6.4491	29.41	24.587	23.005
	S9_17371995	6.96807	7.04877	7.60741	24.675	18.317	28.23		S9_18625351	6.752	6.99272	5.55613	23.15	17.747	20.629
	S9_17372249	7.98113	8.38359	8.29345	27.477	21.307	30.529		S9_18637540	7.97687	7.97412	6.82099	27.078	20.38	25.234
	S9_17374537	6.67105	7.26395	9.37598	23.682	18.812	33.167		S9_18637548	8.00096	7.98949	6.8629	27.182	20.43	25.443
	S9_17399004	5.70936	8.21391	9.57693	20.504	21.169	33.93		S9_18637834	6.0905	7.10915	5.81901	20.893	18.022	21.162
	S9_17399019	5.58941	7.40993	9.3451	20.481	19.727	33.864		S9_18643337	9.41174	9.2534	5.80236	31.727	23.568	21.856
	S9_17399040	5.42672	7.1281	9.19762	19.505	18.731	32.44		S9_18643377	10.6938	12.1473	7.28613	35.229	30.206	26.95
	S9_17399783	7.00284	8.16786	8.18758	25.305	20.932	30.589		S9_18643393	10.7684	12.2047	7.18288	34.582	29.816	26.342
	S9_17407854	5.46032	6.28295	6.65866	20.105	16.799	25.707		S9_18643667	8.5543	9.35726	5.96714	29.522	24.183	22.939
	S9_17503836	6.44726	6.81821	9.02514	22.314	17.117	31.774		S9_18651866	7.98945	7.86557	5.52523	27.329	20.13	20.749
	S9_17578753	7.854	8.68903	9.45369	24.162	21.805	33.044		S9_18652752	6.30454	6.9077	6.45563	21.693	17.744	22.979
	S9_17578759	7.85353	9.57004	9.58389	24.168	21.817	33.2		S9_18653068	10.7176	10.2207	6.79748	33.198	23.745	22.852
	S9_18076377	5.83562	7.77376	7.25953	20.98	19.717	27.021		S9_18653076	10.5914	10.1375	6.74814	33.075	23.685	22.908
	S9_18081652	5.56859	7.14116	8.09839	19.449	17.912	28.742		S9_18653123	8.79531	8.86315	5.60131	27.274	20.441	18.539
	S9_18081660	5.59078	7.38933	8.34928	19.506	18.375	29.444		S9_18653254	7.23204	7.83316	6.1431	24.762	20.321	22.073
	S9_18082420	6.70121	7.61314	8.28044	23.297	19.377	29.552		S9_18653281	8.69334	8.85774	7.2146	28.796	22.288	25.452
	S9_18083673	7.08745	8.59553	6.0704	25.805	22.486	24.161		S9_18653328	11.9017	11.486	9.27446	38.584	28.245	32.745
	S9_18083688	6.43186	8.1835	5.8962	24.029	21.396	23.94		S9_18653335	13.959	13.0683	8.95829	43.749	31.594	32.009
	S9_18083748	5.90018	6.62862	8.8293	21.852	18.039	32.848		S9_18653401	7.9136	8.03392	6.26654	27.456	20.66	23.772
	S9_18086832	5.70675	6.94977	7.26891	20.556	17.836	26.949		S9_18653792	6.15818	7.78747	5.39077	20.903	19.283	19.566
	S9_18089415	6.23787	7.88719	8.47817	21.708	19.74	30.178		S9_18653931	8.1283	8.6072	5.43291	27.431	21.777	20.214
	S9_18091103	6.00346	8.05795	7.64998	22.377	20.822	29.088		S9_18655531	8.57386	8.44634	6.19515	26.733	19.85	20.546
	S9_18091127	6.25446	8.89884	8.06324	22.199	22.488	29.308		S9_18655557	8.10531	8.10639	5.70395	27.346	20.451	21.122
	S9_18091200	5.946	7.76843	8.32025	21.744	20.193	30.984		S9_18655737	5.53614	5.64071	5.49316	20.14	15.083	20.753
	S9_18115752	5.62224	8.23482	7.14914	21.034	21.562	27.672		S9_18656031	7.32653	8.59254	5.98991	26.131	22.134	23.191
	S9_18120530	5.85674	7.7196	7.6673	20.809	19.553	28.042		S9_18656038	7.32653	6.9165	5.98991	26.131	18.256	23.191
	S9_18159543	6.18961	6.29826	7.74596	19.023	16.524	24.944		S9_18659404	8.40894	8.41354	6.06457	29.424	22.125	23.39
	S9_18177361	5.42032	7.15309	7.85539	19.057	17.998	28.139		S9_18659470	6.28497	6.565	6.90181	21.953	16.946	25.212
	S9_18181499	6.88379	9.56462	7.96799	25.315	24.897	29.977		S9_18660066	6.05583	6.33197	5.57372	22.122	17.072	21.774
	S9_18192802	7.40816	7.49887	8.36661	25.642	18.902	30.333		S9_18660540	6.75328	7.5236	7.516	20.51	17.426	23.55
	S9_18192856	9.26916	9.99405	10.9306	30.348	24.011	36.606		S9_18661540	6.96469	7.03247	6.11723	24.575	18.544	23.019
	S9_18192938	6.18705	6.15205	9.20175	22.076	16.035	32.945		S9_18661855	6.78757	6.73938	6.3997	23.306	17.333	23.121
	S9_18192945	6.10835	6.13792	9.08121	21.99	15.996	32.825		S9_18661937	8.07126	8.36507	7.65697	27.068	21.086	26.909
	S9_18193828	8.06579	8.59896	7.72786	27.896	21.678	28.993		S9_18662117	7.4783	7.89664	6.52724	25.468	20.313	23.225
	S9_18194088	7.28336	7.87634	8.77562	25.052	19.742	31.739		S9_18662355	8.84986	8.7921	7.21832	29.918	22.373	26.328
	S9_18194172	6.93938	7.28738	10.1113	24.399	18.699	35.321		S9_18663588	5.90438	6.49123	5.598	22.036	17.794	21.979
	S9_18194208	11.0146	11.2181	12.5294	36.372	27.911	42.329		S9_18663725	8.28141	8.14129	6.69752	27.588	20.4	24.288
	S9_18194257	7.78947	7.67203	11.904	26.884	19.655	40.327		S9_18663878	8.21106	9.42078	6.78598	27.027	22.976	24.185
	S9_18194265	7.24238	7.29641	10.9644	24.982	18.641	37.451		S9_18663940	9.45319	9.2238	6.0032	28.566	21.021	19.426
	S9_18194586	8.34129	8.79172	9.64266	26.03	20.151	31.588		S9_18663961	8.54006	8.62565	5.66178	26.087	19.793	18.062
	S9_18194742	7.26994	7.64685	9.11475	24.945	19.293	32.15		S9_18664564	11.6188	12.8711	7.06974	36.337	30.404	25.489
	S9_18194752	7.26742	7.5666	9.11661	24.931	19.203	32.209		S9_18664675	6.16248	7.084	5.4481	21.221	18.105	19.947
	S9_18194783	7.19244	7.92245	9.07269	24.824	20.207	32.208		S9_18665204	9.1016	9.01699	5.51499	29.44	22.093	20.043
	S9_18194888	7.96393	8.57657	11.238	27.284	21.745	38.248		S9_18665213	7.59498	7.62273	5.47483	25.063	19.028	19.801
	S9_18195058	6.56907	7.14058	7.136	23.464	18.39	27.406		S9_18665328	7.47165	7.6788	5.4692	22.729	17.385	17.699
	S9_18195102	7.88596	8.84448	10.1577	27.807	22.612	36.534		S9_18665556	6.88847	7.84545	6.0612	23.019	19.399	21.637
	S9_18195173	8.67201	9.67481	10.0359	30.179	24.833	35.945		S9_18666512	7.07141	8.58585	5.52469	22.374	22.472	18.27
	S9_18195221	7.84251	8.3973	9.75845	28.126	22.089	35.671		S9_18666591	7.13921	7.28503	5.41958	25.61	19.465	21.273
	S9_18195288	7.23045	7.73573	7.54136	26.165	20.315	29.388		S9_18667766	9.57482	9.8878	5.5662	30.503	23.88	19.964
	S9_18195542	9.36734	9.37541	11.6261	29.02	23.853	37.365		S9_18668036	7.50408	8.45085	5.54683	24.96	21.08	20.423
	S9_18195789	8.38075	8.86303	10.6568	27.527	21.537	35.652		S9_18668192	7.48003	8.09534	5.45822	24.869	20.032	19.865
	S9_18195814	7.53814	7.79547	10.2711	25.592	19.56	35.217		S9_18668569	7.74432	7.91646	6.41548	24.842	18.921	21.631
	S9_18196116	5.66146	5.92351	6.97786	20.308	15.521	26.11		S9_18668698	5.76907	6.20785	5.54702	21.608	16.945	22.023
	S9_18225809	6.27644	8.04893	11.926	22.132	20.42	40.085		S9_18668785	8.61048	10.1831	5.88596	29.01	25.644	22.175
	S9_18227293	7.35508	8.38651	14.5576	25.936	21.662	47.094		S9_18669494	9.28981	9.32779	6.33555	30.184	23.023	22.865
	S9_18276546	6.75865	7.28125	8.25239	23.493	18.29	29.788		S9_18669651	7.92628	8.28181	5.78819	26.137	20.609	20.939
	S9_18277114	6.61169	8.70688	8.42475	22.781	21.526	29.84		S9_18670022	9.40437	9.20474	6.04724	30.621	22.95	21.848
	S9_18277735	5.83827	7.59401	8.72965	19.08	18.08	30.048		S9_18670044	11.0113	10.6006	6.5498	34.588	25.682	23.48
	S9_18277748	5.73119	7.47854	8.63948	18.63	17.731	29.615		S9_18670167	10.6373	10.3467	6.2493	34.181	25.221	22.897
	S9_18277768	5.55145	7.46758	8.49217	17.958	17.458	28.999		S9_18670210	10.385	9.70936	5.9777	33.17	23.759	21.688
	S9_18277812	6.69825	8.54798	9.25633	21.539	19.898	31.213		S9_18670333	7.72711	8.17737	5.97179	26.397	20.75	22.331
	S9_18279725	5.8949	7.76168	8.42114	20.315	19.027	29.479		S9_18670861	6.41737	6.27833	5.40745	22.077	16.341	19.968
	S9_18279996	5.9977	7.46245	8.72663	21.406	19.143	31.629		S9_18671108	7.60476	8.12917	6.39534	26.818	21.466	24.416
	S9_18284644	7.77609	7.67455	9.07795	28.413	20.263	34.315		S9_18671258	11.0968	11.3463	5.5969	36.802	28.409	21.645
	S9_18285145	8.55418	9.02084	11.3348	29.376	22.77	39.039		S9_18671294	8.92154	9.29601	5.44031	30.9	23.985	21.044
	S9_18286256	6.50238	8.37329	8.85874	22.562	21.027	31.123		S9_18671301	8.85307	9.24419	5.46051	31.045	24.049	21.217
	S9_18286267	6.6362	8.46297	9.23737	23.604	21.665	32.76		S9_18671384	13.374	12.3173	7.71052	42.119	30.714	27.964
	S9_18286345	5.64626	6.32123	7.87903	20.773	16.943	29.772		S9_18671466	9.52726	9.42764	5.62037	30.607	23	20.395
	S9_18286493	5.5006	7.24749	7.19564	21.064	19.366	28.354		S9_18671494	9.53903	9.45726	5.6137	30.672	23.109	20.366
	S9_18287079	5.49749	7.04338	6.81502	16.993	18.058	22.648		S9_18671605	7.72647	7.82722	5.54079	25.875	19.517	20.255
	S9_18289169	5.42606	7.21694	6.94808	20.349	19.209	25.73		S9_18671612	7.82606	7.89733	5.58119	25.988	19.575	20.209
	S9_18290401	5.51841	7.56846	5.75083	19.27	18.682	21.806		S9_18672365	7.96638	7.93584	5.87913	24.44	18.198	19.247
	S9_18290447	5.43993	7.03981	6.86195	19.386	17.947	25.602		S9_18672392	7.02354	7.50933	6.05603	22.27	17.742	20.591
	S9_18290532	5.39732	6.52707	6.59462	19.928	17.328	25.681		S9_18672502	7.17358	7.38011	6.20325	21.505	16.425	19.465
	S9_18290548	5.42873	6.59619	6.53805	20.178	17.452	25.442		S9_18672514	7.10202	7.32501	6.12371	21.644	16.496	19.561
	S9_18290828	6.02081	7.85739	7.21065	21.534	19.772	27.46		S9_18673066	6.71956	6.70371	5.97922	23.441	17.271	22.446
	S9_18290857	5.55211	7.17679	9.19834	19.423	17.917	31.971		S9_18673496	7.88081	8.21685	5.87847	26.54	20.507	21.55
	S9_18291246	6.04284	6.98326	6.9867	20.758	17.516	25.031		S9_18673742	9.23594	9.24636	5.50188	29.584	22.354	19.955
	S9_18291255	6.04284	6.98326	6.9867	20.758	17.516	25.031		S9_18674225	6.09914	6.66944	5.89946	21.413	17.465	21.915
	S9_18291657	5.54436	7.22389	7.44206	20.272	18.689	27.711		S9_18674365	6.1035	7.16273	5.91378	21.752	18.898	22.153
	S9_18292131	6.11612	6.86344	7.32372	21.006	17.355	26.254		S9_18674450	7.44331	7.93468	6.74412	27.097	21.335	26.292
	S9_18292139	6.09291	6.76914	7.32372	20.935	17.271	26.254		S9_18676989	7.0739	7.86912	6.1184	24.562	20.257	23.027
	S9_18292228	6.99323	8.94977	9.39287	24.191	22.132	32.825		S9_18680794	8.02901	7.99701	6.32686	26.882	20.073	22.813
	S9_18292278	6.72175	7.97506	9.18266	23.537	20.097	32.256		S9_18681131	6.1039	6.516	5.42071	18.881	15.058	17.565
	S9_18294706	6.73488	9.48021	9.9997	24.275	24.002	35.844		S9_18697321	6.49038	7.47873	5.46544	22.471	19.469	20.329
	S9_18294725	6.32481	9.25756	8.7252	22.792	23.498	31.869		S9_18697384	6.3737	6.6018	5.4765	22.294	17.174	20.7
	S9_18294972	7.55134	9.16482	8.5886	26.227	22.878	31.341		S9_18697589	7.66031	8.0177	5.60064	25.819	20.172	20.734
	S9_18294982	7.52806	9.10535	8.56907	26.129	23.018	31.253		S9_18697672	7.80463	7.9206	5.69693	26.229	19.9	20.808
	S9_18295004	7.43146	9.25675	9.76095	26.068	22.995	34.593		S9_18697952	8.71512	8.64346	6.27432	28.291	21.261	22.298
	S9_18295105	6.32348	8.04034	9.33366	23.427	21.256	33.751		S9_18698771	7.77604	8.22012	5.82085	24.317	21.026	19.282
	S9_18295142	6.63624	8.5055	9.66228	23.753	21.906	34.121		S9_18699104	7.34652	8.16278	6.2822	23.065	21.029	23.741
	S9_18295237	6.02087	7.63939	10.8028	21.412	19.321	37.255		S9_18700140	7.82157	8.01571	5.57631	26.665	20.226	20.957
	S9_18296301	5.68956	6.36217	5.78811	21.707	17.468	23.464		S9_18700327	5.92231	7.37086	6.02727	21.342	18.964	22.108
	S9_18296391	6.09788	6.08622	5.86713	21.991	16.176	22.951		S9_18700836	8.06183	8.80992	8.87864	25.573	22.887	28.594
	S9_18297412	6.43322	7.42406	7.92709	21.008	17.431	27.114		S9_18701521	5.86471	7.96879	6.5412	20.879	20.366	23.554
	S9_18298335	5.55887	7.2341	7.68066	17.304	16.601	25.19		S9_18701552	8.69227	9.8963	6.95849	29.24	24.844	24.836
	S9_18298483	5.48618	7.23463	7.8471	19.48	18.14	27.818		S9_18701567	8.27379	9.24466	7.36202	28.745	23.823	26.377
	S9_18298983	5.683	6.56004	8.24656	20.748	17.329	30.592		S9_18701578	8.16695	9.16072	7.25709	28.625	23.754	26.214
	S9_18299299	6.486	8.41578	8.43607	22.594	20.971	29.979		S9_18702293	7.31788	7.70224	5.59712	25.035	19.818	20.867
	S9_18299308	6.4367	8.37419	8.41445	22.236	20.743	29.646		S9_18702619	7.67227	8.31495	5.86992	22.811	20.956	18.174
	S9_18299320	6.36629	8.30828	8.41445	22.21	20.719	29.646		S9_18702638	7.97375	8.29284	5.99102	26.329	21.001	21.289
	S9_18299346	5.67516	7.55824	8.16199	20.357	19.14	29.397		S9_18703060	9.37237	8.99302	5.41638	30.776	22.392	20.314
	S9_18299396	6.42299	8.42495	8.3123	22.199	20.66	29.59		S9_18703133	9.60658	9.21298	7.1831	33.093	24.097	24.676
	S9_18299428	6.42328	8.38153	8.69005	21.897	20.488	30.254		S9_18703198	10.2082	11.468	8.06337	31.875	26.674	27.237
	S9_18299581	6.40051	8.40822	8.28497	22.096	20.603	29.454		S9_18703220	10.0957	11.289	7.96867	31.786	26.573	27.264
	S9_18299604	6.27367	8.29551	8.11326	22.08	20.603	29.468		S9_18703257	8.86608	8.79879	5.87966	29.996	22.392	22.663
	S9_18303513	5.65651	6.18314	8.39533	21.374	16.657	31.852		S9_18703271	9.03235	8.91668	5.87595	29.931	22.359	22.081
	S9_18304470	6.11277	7.78701	7.22713	19.283	18.444	24.465		S9_18704445	7.44094	8.60085	6.58618	23.273	22.032	21.914
	S9_18304522	6.16155	8.08066	7.16846	19.426	18.57	23.852		S9_18704513	10.6794	9.78744	10.5129	36.245	25.629	36.751
	S9_18304529	6.14814	8.05909	7.28793	19.815	18.806	24.732		S9_18704578	6.59293	7.05898	6.16771	22.846	18.07	22.433
	S9_18304770	5.38278	6.932	7.08031	19.139	17.893	25.912		S9_18704812	9.20085	9.02075	6.85269	30.625	23.002	25.179
	S9_18306179	6.07554	6.8949	7.60984	21.607	17.763	27.845		S9_18704842	7.59383	7.77055	5.4418	26.172	19.918	20.527
	S9_18306189	6.07554	7.92922	7.60984	21.607	20.304	27.845		S9_18704970	6.53867	6.33724	5.52587	22.942	16.605	21.014
	S9_18308646	6.08613	7.94619	7.89812	21.883	20.274	28.905		S9_18705248	7.30644	7.22991	5.61135	24.493	18.2	20.549
	S9_18308692	6.58278	8.43419	7.44313	23.003	21.237	27.569		S9_18705595	10.719	10.1594	7.36378	33.986	24.856	26.221
	S9_18309353	6.932	8.8821	8.36596	21.858	22.696	27.623		S9_18706501	7.81375	8.63526	5.65451	24.335	21.947	18.778
	S9_18309360	7.0491	8.93044	8.44103	22.188	22.658	27.545		S9_18706714	8.2355	8.30308	5.62246	26.654	20.454	19.859
	S9_18309387	9.1106	11.1551	8.64109	29.23	25.865	29.222		S9_18711800	7.68162	9.04606	7.36776	26.764	23.735	27.226
	S9_18309968	5.82786	7.56873	8.83788	21.151	19.386	32.752		S9_18712272	10.5868	10.8944	6.82582	35.144	27.323	25.635
	S9_18315321	6.28493	8.24419	8.05339	21.662	20.405	28.676		S9_18712482	5.66581	6.64056	5.70936	17.673	15.321	18.578
	S9_18315354	6.37968	8.30549	7.87966	22.276	20.875	28.545		S9_18712613	7.5163	7.75156	5.55971	22.384	17.302	17.416
	S9_18315434	6.08078	7.84363	7.91009	22.217	20.698	29.372		S9_18712642	7.63522	7.75461	5.57713	22.819	17.43	17.69
	S9_18316143	5.6882	7.51783	7.59081	19.442	18.908	26.396		S9_18712661	7.64115	7.78765	5.60736	22.642	17.29	17.626
	S9_18323922	6.20771	8.13567	7.09457	22.851	20.965	27.703		S9_18716262	8.53068	8.59517	6.21967	29.358	22.017	23.583
	S9_18327322	5.62766	6.81593	5.82489	20.374	17.618	22.437		S9_18716323	7.59664	7.73542	5.59183	25.453	19.284	20.384
	S9_18328958	8.82088	9.7599	9.95304	29.692	24.269	34.862		S9_18716447	9.86157	9.53121	5.67211	32.244	23.732	20.894
	S9_18333629	8.7246	9.25098	10.5702	29.353	22.874	36.346		S9_18717356	7.68594	7.7015	6.18259	27.53	20.471	23.878
	S9_18333785	6.0889	7.27567	8.23861	19.943	17.547	27.845		S9_18718352	7.68071	8.63782	5.5662	25.13	21.586	19.964
	S9_18334957	6.69895	6.77145	8.65649	23.506	17.974	31.005		S9_18719407	11.6551	10.9717	6.53192	35.525	25.424	21.667
	S9_18334990	6.4386	6.42896	6.34781	23.026	16.775	23.98		S9_18725680	7.29343	7.63472	5.90219	26.296	20.335	22.635
	S9_18335336	8.14494	8.68313	9.98826	27.514	21.382	34.685		S9_18725689	7.52145	7.79637	5.84765	26.302	20.315	21.841
	S9_18335445	10.8765	10.4539	10.795	36.362	26.591	38.996		S9_18726328	6.50646	7.06111	5.9254	22.681	18.169	22.073
	S9_18335455	11.1277	10.6115	11.0601	36.519	26.607	39.152		S9_18726416	9.35475	9.40813	6.27428	30.614	23.216	22.904
	S9_18335500	11.5849	11.5664	12.3537	37.927	28.356	42.085		S9_18726529	8.44264	9.44521	6.47414	28.69	24.093	23.985
	S9_18335509	9.44768	9.87943	9.76098	32.608	24.879	35.548		S9_18726587	8.34834	8.34316	6.38511	28.024	21.004	23.567
	S9_18335701	9.83348	10.2693	12.8595	32.619	25.008	42.771		S9_18726629	11.0931	10.783	6.32588	34.729	25.773	22.665
	S9_18335906	5.90333	6.5593	8.2012	21.024	17.133	29.861		S9_18726769	8.29875	8.48391	6.19265	27.98	21.232	22.995
	S9_18337663	9.92657	10.1379	8.39929	32.272	24.628	30.184		S9_18726776	7.93386	8.11232	5.77562	26.482	20.362	21.244
	S9_18337836	7.43243	7.92599	7.65492	26.515	20.33	28.61		S9_18727291	7.84436	8.82986	6.02365	27.248	22.845	22.821
	S9_18339044	8.40094	8.6842	10.3435	27.621	21.228	34.88		S9_18727685	7.8328	7.91307	6.22497	27.363	20.496	23.396
	S9_18339234	10.0996	10.2646	10.2468	32.646	24.965	34.967		S9_18727920	5.68837	5.87602	5.767	20.636	15.781	21.859
	S9_18339389	8.51238	8.00286	8.62915	26.9	20.807	28.974		S9_18729841	7.42474	9.30599	5.41403	25.235	23.077	20.189
	S9_18339516	10.5332	10.9659	12.4435	33.866	26.127	40.431		S9_18730492	6.69676	6.92249	5.74103	23.2	17.836	21.351
	S9_18339619	6.13482	6.4507	10.5908	21.607	16.494	36.478		S9_18730526	6.29938	6.84067	7.07958	22.888	18.207	26.611
	S9_18339761	8.26999	8.32375	10.2738	27.37	20.538	34.798		S9_18730740	7.15562	7.43707	6.26066	25.119	19.163	23.372
	S9_18339772	8.58533	8.57491	10.137	28.717	21.224	34.942		S9_18731015	7.16466	7.6576	6.21461	24.938	19.792	22.911
	S9_18343193	7.29253	7.45448	8.01451	25.347	19.173	29.188		S9_18731227	7.79781	8.97568	5.55691	26.444	22.734	20.692
	S9_18344203	8.15129	8.58995	10.5319	27.481	21.266	36.156		S9_18732027	8.91492	8.64892	7.31499	29.359	21.869	25.913
	S9_18345642	8.79258	9.16004	8.91215	29.938	23.041	32.558		S9_18760075	7.28469	8.47715	6.57674	26.249	22.512	25.472
	S9_18345880	9.35919	9.65555	10.9041	31.125	23.86	36.846		S9_18794460	5.9731	5.5636	5.97865	21.942	15.425	23.053
	S9_18346017	12.6319	12.5146	12.8907	39.031	29.528	41.899		S9_18833129	7.47834	8.28322	5.6014	26.272	21.359	21.755
	S9_18346407	8.25797	8.60236	10.5714	27.633	21.526	35.756		S9_18833911	7.20792	8.60947	6.35119	24.786	22.041	23.606
	S9_18346611	8.00905	8.41892	8.1444	28.745	22.165	31.406		S9_18839662	6.22181	6.49297	6.24884	21.879	16.959	22.861
	S9_18347571	7.57112	8.007	10.2669	26.005	20.429	35.411		S9_18866596	5.48822	6.43967	5.78044	20.146	17.024	21.871
	S9_18347582	7.75279	8.18889	10.5171	26.157	20.411	35.586		S9_18927430	5.75257	6.12322	5.45262	19.768	15.764	19.603
	S9_18347749	9.23069	9.35603	11.1791	30.848	23.729	35.554		S9_18974280	6.40934	8.05521	6.14344	21.969	20.228	22.407
	S9_18347768	9.05318	9.65669	11.0019	30.455	24.816	35.209		S9_18984404	7.40745	8.42943	5.74019	24.705	20.788	20.819
	S9_18347774	9.18579	9.31169	10.1594	30.639	23.602	35.414		S9_19003525	10.112	9.40837	6.29903	32.875	23.98	23.315
	S9_18347881	9.29497	9.31997	10.9361	32.053	24.004	38.147		S9_19009981	8.25593	8.32023	7.23368	28.952	21.643	27.594
	S9_18347889	9.4203	9.33699	10.9509	32.163	23.896	38.258		S9_19016682	8.15388	8.62635	6.11842	27.91	22.334	22.95
	S9_18347899	11.091	11.1316	12.4404	36.477	27.696	42.059		S9_19021746	6.16922	6.6457	5.7724	22.015	17.629	21.723
	S9_18348116	7.89422	8.49452	10.0952	27.762	21.515	35.722		S9_19036540	9.83986	9.96361	7.24724	32.324	24.978	26.621
	S9_18348497	7.111	7.29321	10.466	24.681	18.707	35.769		S9_19041077	6.86157	8.49343	7.89388	24.83	21.913	29.107
	S9_18349656	9.38048	10.9512	10.9014	31.648	27.062	37.392		S9_19077658	6.30447	6.27271	5.38066	22.505	16.716	20.714
	S9_18350154	10.9991	10.9382	12.6643	36.096	26.927	42.632		S9_19080047	7.71106	8.26517	6.30936	26.84	21.149	23.675
	S9_18350228	10.3528	10.0709	11.3643	33.451	24.653	38.009		S9_19080801	6.58811	7.36223	5.99247	23.26	19.159	22.66
	S9_18350414	11.5925	11.1991	10.9621	36.991	27.246	37.376		S9_19080815	6.72895	7.3657	6.03812	23.669	19.369	22.786
	S9_18350849	9.54918	10.5617	10.0011	32.144	26.159	35.078		S9_19080829	7.01924	7.52872	6.18918	24.829	20.004	23.624
	S9_18351019	11.0316	11.8185	13.6515	35.258	28.281	44.022		S9_19086537	8.22838	7.77861	6.6127	28.063	20.193	24.172
	S9_18351840	9.88462	10.0891	10.6988	33.215	25.548	37.219		S9_19086783	9.19908	8.93953	5.5048	31.108	22.821	20.778
	S9_18351896	8.561	8.95421	8.07771	28.694	22.292	28.872		S9_19086801	9.19333	8.94203	5.44266	31.057	22.808	20.773
	S9_18351914	8.36829	8.92402	7.8398	28.687	22.486	28.769		S9_19087881	7.08913	7.20752	5.49945	23.857	18.027	20.107
	S9_18352036	7.94835	8.25364	9.91368	27.467	21.199	34.663		S9_19088734	7.71577	6.96827	5.7939	23.61	17.783	18.858
	S9_18352320	9.47502	10.0312	10.6477	31.522	25.218	36.987		S9_19247620	6.57046	7.26658	6.10093	23.819	19.587	23.916
	S9_18353912	8.46005	8.87296	10.2302	28.405	22.051	35.392		S9_19510819	11.9087	8.75431	6.21468	37.852	22.477	23.145
	S9_18354885	7.3321	6.74885	10.2678	23.708	17.882	33.953		S11_32943008	7.70027	8.23156	11.646	26.055	20.889	37.477
	S9_18357257	10.8961	11.046	13.1668	35.048	26.692	43.027		S12_11465238	7.03659	6.67293	5.51183	24.743	17.55	21.301
	S9_18357806	8.57336	8.26329	10.8234	27.182	21.419	35.916		S13_55563949	6.90689	11.0773	6.05496	23.584	26.924	22.494
	S9_18358137	7.10115	7.34961	9.09101	24.8	18.886	32.587		S13_55566324	5.76558	9.27227	6.46252	20.253	23.24	23.374
	S9_18358295	7.38898	7.86144	9.6693	24.781	19.485	33.103		S13_55704495	6.48327	8.98305	9.48213	23.545	23.279	33.712
	S9_18358327	6.51008	6.52453	8.88183	23.413	17.212	32.53		S14_6062254	5.83218	5.71032	5.76374	18.874	13.402	19.353
	S9_18358410	8.7179	9.27267	10.9185	27.316	21.354	34.859		S15_18022387	6.72781	8.66019	6.67007	20.725	19.993	21.19
	S9_18358549	5.67448	7.23825	6.87625	21.221	19.261	27		S17_35258586	12.3794	14.2083	8.7137	38.627	32.781	27.477
	S9_18358600	9.9396	10.2517	10.5236	32.618	25.097	35.544		S17_35260232	11.3009	12.6293	7.71566	35.56	29.868	27.363
	S9_18358636	8.43878	7.79765	10.0139	26.185	19.795	32.232		S17_35264149	6.36129	6.59149	6.46452	23.546	18.193	24.885
	S9_18358650	8.32987	7.7139	9.88326	26.029	19.944	32.059		S18_17480318	5.39707	6.41835	6.31994	16.996	15.151	21.072
	S9_18358672	10.3851	9.14309	12.5158	31.542	23.103	39.129		S18_25663268	6.02261	6.64298	5.43956	21.334	17.226	20.459
	S9_18375231	11.1477	11.5271	12.2683	36.195	27.693	41.207	m151	S1_19206783	6.9141	8.00155	8.79623	24.163	23.962	30.963
	S9_18375271	9.65187	9.929	10.0317	31.932	24.434	34.601		S1_19207516	5.49278	7.77567	9.1686	19.633	23.351	32.178
	S9_18375315	9.30516	9.82391	10.4565	31.321	24.148	36.517		S1_19299966	5.83115	7.31643	7.46075	20.94	22.352	27.259
	S9_18375378	8.20825	8.59003	9.97972	28.006	21.615	34.917		S1_19481345	6.38422	8.26798	6.10963	23.522	25.161	24.231
	S9_18375412	9.23693	9.47251	10.5601	30.282	23.153	35.91		S3_11901446	5.44882	5.37949	6.30715	20.247	17.647	23.982
	S9_18375419	9.23693	9.54068	10.5601	30.282	23.177	35.91		S6_4976394	5.82603	6.39501	6.74538	21.609	20.223	25.899
	S9_18375474	8.59263	8.92746	11.2476	28.567	22.006	37.804		S6_7368326	6.994	5.6833	5.66973	25.065	18.153	22.229
	S9_18375484	8.66456	9.06563	11.3503	28.486	22.048	37.688		S6_7368359	7.08035	5.57594	5.73971	25.153	17.712	22.352
	S9_18375492	8.66456	9.80499	11.3503	28.486	23.775	37.688		S6_7368501	8.52558	7.86816	6.28467	28.175	23.364	23.004
	S9_18375599	8.56812	8.91585	11.4465	28.738	22.168	38.575		S6_16080248	10.6383	10.4127	5.49609	31.459	27.65	17.809
	S9_18375623	8.72473	9.01844	10.807	28.692	21.963	36.322		S6_16081475	9.41575	9.20783	6.64087	31.56	27.676	24.893
	S9_18375631	8.72473	9.01844	10.807	28.692	21.963	36.322		S6_16081692	8.14978	8.49965	5.82801	27.787	25.191	22.111
	S9_18375730	6.52629	6.83033	8.15374	22.888	17.328	29.581		S6_23915247	6.64237	6.03012	6.15184	22.652	18.723	22.418
	S9_18375766	7.06435	7.64633	9.66605	24.837	19.611	34.417		S7_8575866	6.75724	5.57571	7.66138	23.194	17.176	27.331
	S9_18375859	8.16602	8.52129	10.2254	27.823	21.399	35.471		S8_11760463	6.86768	6.08436	7.99512	25.177	19.78	30.062
	S9_18375895	7.63577	8.19498	10.2506	25.984	20.283	35.33		S9_1422874	6.13061	5.66934	6.95837	21.472	17.545	25.205
	S9_18375930	7.76561	8.28899	10.412	26.256	20.429	35.649		S9_2354528	6.33594	7.41189	8.0449	23.861	24.267	30.986
	S9_18375962	7.49057	7.92031	10.173	25.427	19.831	34.867		S9_2383234	8.37537	6.48684	6.35334	29.671	21.142	24.693
	S9_18375978	7.53041	7.96823	10.2669	25.323	19.843	34.829		S9_2511346	6.81426	8.53596	8.07565	24.246	26.1	29.414
	S9_18375994	7.96904	9.4399	10.7474	26.84	23.201	36.507		S9_3017677	12.3667	8.86265	7.90163	39.692	27.593	29.55
	S9_18376034	7.82452	8.20731	10.4708	26.408	20.232	35.721		S9_7103515	6.95499	5.89493	5.5625	24.755	18.832	21.075
	S9_18376203	8.9908	9.29332	10.2507	30.024	23.294	35.342		S9_16895723	6.20493	5.45597	6.32701	22.989	17.485	25.095
	S9_18376288	6.9749	7.60676	9.2418	24.127	19.019	32.59		S9_17248871	7.93167	6.76756	6.75699	26.522	20.727	24.259
	S9_18376442	10.5044	10.4599	11.1163	35.77	26.55	39.371		S9_17326964	7.05837	6.61007	6.13092	25.473	20.81	23.971
	S9_18376461	9.93022	10.2463	10.6065	33.733	25.738	37.315		S9_17362808	7.50068	6.46386	6.24444	25.729	20.455	23.222
	S9_18376473	9.75781	9.93026	10.3572	33.156	25.232	36.788		S9_17368610	6.59137	5.62073	5.73471	23.64	18.069	21.834
	S9_18376504	6.25942	6.44878	8.70279	22.925	17.291	31.883		S9_17369359	7.67751	7.0484	6.874	26.448	21.764	25.27
	S9_18376530	5.77255	5.94025	6.78654	20.644	15.646	25.611		S9_17369401	6.94416	6.17223	6.12416	24.087	19.056	22.743
	S9_18376602	6.68935	7.22305	9.34183	22.982	18.084	32.576		S9_17369457	8.36722	7.41072	6.20694	28.349	22.363	23.132
	S9_18376608	6.58697	7.14761	9.34183	22.814	17.996	32.576		S9_17370030	6.01904	5.3888	5.81633	22.744	17.847	23.068
	S9_18376667	8.17194	8.97314	10.7951	28.165	22.753	37.424		S9_18086051	6.82524	6.55513	6.22151	24.233	21.225	23.748
	S9_18376821	8.0461	8.5283	9.81801	27.997	21.609	34.965		S9_18086090	6.77885	6.57112	6.00626	24.049	20.494	22.843
	S9_18376890	6.80324	7.07966	8.77446	23.307	17.741	30.881		S9_18192856	6.94165	5.95766	5.85981	23.844	18.299	21.578
	S9_18376963	7.67332	7.30783	7.88965	23.24	18.167	25.84		S9_18194586	6.3112	5.71897	6.09718	19.975	15.773	20.327
	S9_18376974	7.67332	7.12086	7.88965	23.24	18.033	25.84		S9_18195102	6.22456	5.60788	7.62291	22.856	18.448	28.879
	S9_18377016	5.93219	6.34405	7.01617	20.985	16.34	26.359		S9_18195173	6.5363	6.07205	5.56084	23.829	19.903	21.778
	S9_18377036	5.71505	6.03605	6.89425	20.122	15.418	25.711		S9_18195542	7.02802	5.55412	5.84542	22.216	18.047	19.803
	S9_18378497	11.8267	13.3094	10.6264	40.053	33.045	38.359		S9_18195789	6.2563	5.47837	6.0049	21.488	16.855	21.939
	S9_18378523	7.82391	9.92307	9.83387	27.711	25.853	35.382		S9_18292228	6.03636	5.90623	5.47022	21.432	18.377	20.614
	S9_18379746	8.74829	8.16108	8.92325	30.572	21.127	33.219		S9_18294982	5.47817	5.44775	7.2418	19.891	17.663	27.033
	S9_18381255	7.87897	7.49797	10.4827	25.064	19.721	34.562		S9_18314620	5.69616	5.38927	11.3261	20.846	17.258	38.387
	S9_18381282	7.29875	7.84609	9.07263	23.54	18.363	30.608		S9_18316143	7.60616	6.51688	7.75908	25.105	19.759	26.129
	S9_18381400	6.95964	7.50585	9.31068	23.636	18.751	32.408		S9_18328958	6.63464	5.99983	6.22413	23.434	19.014	23.428
	S9_18381493	6.77441	7.74026	8.513	23.396	19.516	30.354		S9_18335455	8.02478	6.56333	5.43307	28.112	21.191	21.606
	S9_18381511	8.49393	8.80327	10.2771	28.293	21.758	35.246		S9_18335500	8.28189	7.40639	6.23364	29.133	22.864	24.092
	S9_18381583	8.04321	8.52201	10.3543	27.63	21.361	36.058		S9_18335701	7.05839	6.39969	8.08419	24.812	19.666	29.522
	S9_18381589	8.84619	9.28171	10.1775	30.099	23.129	35.919		S9_18339761	6.58672	5.52139	6.50162	22.582	17.157	23.604
	S9_18381635	9.11847	9.42588	12.5325	31.57	24.222	43.155		S9_18339772	6.5442	5.52376	6.65815	22.813	17.288	24.566
	S9_18381767	8.49313	8.46762	10.7989	28.927	21.115	37.378		S9_18344203	6.05553	5.4334	5.82883	21.349	16.829	21.944
	S9_18382158	5.97437	6.07026	5.82307	22.001	16.166	22.964		S9_18345880	7.55139	6.83917	6.37591	26.105	21.193	23.449
	S9_18382296	5.61515	5.88622	7.40788	19.845	15.197	27.006		S9_18346017	9.39452	8.49241	6.61495	30.843	25.48	24.274
	S9_18382886	6.64401	7.0415	9.11846	22.968	17.951	32.062		S9_18346407	6.11298	5.70027	5.93622	21.383	17.779	21.919
	S9_18383248	6.623	7.26201	9.09411	23.614	18.566	32.898		S9_18347749	6.84272	5.8594	6.48217	24.019	19.104	21.534
	S9_18383438	6.00438	6.54526	8.47629	21.196	16.727	30.168		S9_18347768	6.72972	5.81625	6.3639	23.802	19.299	21.253
	S9_18384392	7.05205	6.68231	10.1599	21.809	17.045	32.18		S9_18347774	6.85115	5.8163	5.83265	24.013	18.867	22.169
	S9_18384486	7.85764	8.35477	10.4419	23.858	18.545	32.951		S9_18347881	7.02264	6.28715	6.1038	25.409	20.726	23.418
	S9_18384590	5.70226	6.15225	8.73511	20.788	16.12	31.373		S9_18347889	7.09567	6.04406	6.11311	25.395	19.778	23.473
	S9_18386310	7.20313	7.62064	9.77065	25.768	19.795	35.156		S9_18347899	8.08933	6.90805	7.06292	28.32	22.251	26.572
	S9_18386424	9.7826	8.96682	15.2024	31.548	21.913	46.809		S9_18349656	6.96389	7.0243	6.41354	24.745	22.068	24.085
	S9_18386493	7.78044	8.29785	11.6794	27.293	20.995	39.946		S9_18350228	7.55606	6.57731	5.73438	25.826	20.509	21.414
	S9_18386542	9.28519	9.61568	14.6437	30.88	23.757	46.29		S9_18350414	8.55131	7.24767	6.2157	29.042	22.372	23.306
	S9_18386711	6.50945	5.86538	10.0412	22.917	15.202	34.899		S9_18351019	7.91952	7.05989	7.83633	26.976	21.809	28.276
	S9_18386842	8.25134	8.63479	10.0982	27.632	21.917	34.787		S9_18351840	7.14918	6.09958	6.43072	25.429	19.784	23.877
	S9_18387088	6.9242	7.28891	8.79811	24.283	18.773	31.386		S9_18352320	6.76298	6.06669	5.8467	23.879	19.326	22.422
	S9_18387114	5.66208	6.13484	8.73634	20.259	16.006	31.032		S9_18357257	7.74548	6.67855	6.98101	26.553	20.797	25.725
	S9_18387781	8.44689	8.70075	8.60933	28.511	21.983	31.359		S9_18358410	6.7613	6.15684	5.70757	21.623	17.076	19.058
	S9_18388289	8.11045	7.59123	8.3213	25.288	19.593	28.047		S9_18358600	7.51757	6.9246	5.51999	26.001	21.468	20.531
	S9_18395438	6.64518	7.0007	7.39793	23.699	18.067	27.82		S9_18358672	7.44753	5.58818	6.25923	23.358	17.916	20.838
	S9_18395483	8.02675	8.40183	10.4268	28.394	21.667	36.938		S9_18375231	7.17388	5.50913	6.36384	25.299	17.549	24.071
	S9_18395533	8.01885	9.59705	10.0397	27.262	23.867	34.713		S9_18375271	9.02231	7.93341	7.27803	30.361	24.288	26.471
	S9_18395714	9.16298	10.1556	10.0361	31.172	25.863	35.566		S9_18375378	5.9758	5.51063	6.40667	21.347	17.661	24.001
	S9_18395724	5.77749	5.63175	5.62611	21.263	15.133	22.133		S9_18375412	8.92698	7.84955	8.00465	29.543	23.666	28.394
	S9_18395749	11.4976	12.387	10.7945	37.079	30.299	37.461		S9_18375419	8.92698	7.92489	8.00465	29.543	23.714	28.394
	S9_18395802	10.5425	10.5869	10.8725	33.762	25.647	36.865		S9_18375599	6.50477	6.04414	5.92336	22.775	18.906	22.273
	S9_18395856	8.10674	8.27829	8.64555	28.989	21.845	32.553		S9_18375994	6.38465	6.46297	6.17504	22.278	20.094	22.87
	S9_18395915	5.41192	5.67131	7.09851	20.192	15.392	27.262		S9_18376442	8.17092	6.4693	7.53182	29.2	21.097	28.562
	S9_18395963	7.05859	7.49229	7.87179	24.258	19.501	28.474		S9_18376461	9.05613	7.6284	7.10141	31.494	23.91	26.733
	S9_18396764	6.11544	6.50228	6.09148	22.125	17.018	23.11		S9_18376473	8.26229	6.99204	6.50212	29.083	22.397	24.873
	S9_18396885	9.76579	9.70843	6.9813	32.215	24.195	26.461		S9_18376667	6.59309	5.90897	7.15816	23.617	19.028	26.59
	S9_18396916	6.95507	7.52619	7.57751	24.492	19.402	28.242		S9_18378497	9.03212	9.4156	5.9151	32.483	29.603	23.536
	S9_18396963	13.6399	13.4151	8.88084	43.862	32.638	33.822		S9_18378523	6.2699	6.96778	5.53775	23.04	22.789	21.87
	S9_18397240	8.54389	8.13504	10.0481	29.17	20.656	35.207		S9_18381589	6.67921	5.91425	5.53729	23.817	18.826	21.406
	S9_18397251	8.33715	8.0401	9.67156	28.987	20.548	34.863		S9_18381635	6.70701	5.88891	6.26861	24.531	19.344	24.596
	S9_18397257	8.62611	8.27814	9.04463	27.312	21.181	29.797		S9_18395714	6.54379	5.959	5.53186	23.507	19.179	21.337
	S9_18397696	9.23015	9.50874	9.53288	31.17	24.202	34.077		S9_18395749	8.20193	7.67805	6.12202	28.282	24.068	23.156
	S9_18397985	6.52179	7.00979	6.72707	22.795	18.31	25.152		S9_18401178	7.4251	6.38228	7.63416	25.625	20.186	27.606
	S9_18398163	7.07103	7.80396	9.49519	24.75	19.771	33.906		S9_18402318	6.15991	5.4995	5.97605	21.468	17.019	22.211
	S9_18398479	6.09487	6.49994	7.87426	21.315	16.513	28.446		S9_18403661	6.52751	5.61043	6.79014	20.646	16.052	22.763
	S9_18399105	5.53027	5.62543	6.26546	19.969	14.674	23.656		S9_18407500	6.4658	5.67708	5.44306	22.257	17.505	20.134
	S9_18399238	6.64334	6.96229	7.78249	20.768	15.912	25.864		S9_18412780	7.26745	6.72173	6.29274	24.911	20.645	22.661
	S9_18399368	5.82816	6.07509	6.96513	21.14	16.094	25.868		S9_18413385	6.34931	5.57216	5.41534	22.178	17.425	20.469
	S9_18399795	8.55564	8.59571	7.84878	29.67	21.704	29.465		S9_18414637	8.87475	9.49458	8.46649	27.741	27.007	27.871
	S9_18401178	6.94527	7.20606	9.15863	24.119	18.631	32.365		S9_18422110	6.32521	5.58051	6.85543	22.199	17.388	25.184
	S9_18401881	5.58841	5.77063	7.20389	20.132	15.183	26.869		S9_18427499	7.98197	6.79237	6.76741	28.02	21.784	25.654
	S9_18402318	8.54174	9.05656	10.1081	28.316	22.112	34.64		S9_18427571	7.24776	6.48341	6.5348	25.884	20.845	24.925
	S9_18402473	8.55479	8.76736	9.50682	29.622	22.981	33.956		S9_18432650	7.61407	7.17677	7.82936	24.017	19.917	26.12
	S9_18403327	10.1761	10.286	13.0319	35.238	26.265	43.977		S9_18436310	6.94604	6.73313	5.7724	24.708	21.133	22.298
	S9_18403343	10.1474	10.2598	12.9269	35.537	26.409	44.137		S9_18449516	5.99336	5.59929	6.95129	22.226	18.074	26.588
	S9_18403661	9.0585	9.24751	11.768	28.038	21.48	37.49		S9_18458431	5.56079	5.64668	5.43538	20.654	18.202	21.709
	S9_18403686	8.51818	8.86211	10.4031	29.142	22.426	36.424		S9_18463710	6.37579	7.03492	7.4666	23.538	22.673	28.415
	S9_18404362	7.18063	7.56035	8.2972	24.656	19.062	29.897		S9_18463822	6.23802	5.99482	5.45472	19.994	16.902	18.721
	S9_18406129	6.90108	7.46091	7.32162	24.457	19.233	27.915		S9_18466291	6.61566	7.43975	5.59354	24.202	23.788	22.119
	S9_18407184	8.11089	8.16349	10.6354	28.954	21.647	37.977		S9_18558791	6.1324	5.8336	5.75592	21.473	18.167	21.595
	S9_18407248	8.24325	8.43626	10.1393	28.482	21.585	35.705		S9_18567120	6.26407	5.61568	5.75459	22.137	17.573	21.893
	S9_18407500	9.01696	9.24728	10.3587	29.408	22.484	35.054		S9_18567809	6.10708	5.42142	5.57861	22.101	17.34	21.635
	S9_18411858	6.11385	6.58796	8.07012	21.445	16.88	29.054		S9_18568077	6.0231	5.38729	5.82574	21.407	16.953	22.032
	S9_18412044	8.20388	8.48861	8.80953	28.256	21.794	32.173		S9_18568559	8.08682	6.85733	6.36092	28.125	21.71	23.782
	S9_18412270	7.37905	7.68776	9.07833	25.104	19.361	31.896		S9_18568706	7.47414	6.39165	5.41668	25.517	19.549	20.472
	S9_18412434	6.95067	7.60522	8.4077	23.447	18.996	29.428		S9_18570746	7.67101	6.99042	8.46983	27.517	22.234	30.648
	S9_18412460	6.04645	6.48937	9.59585	21.509	16.676	33.493		S9_18575600	7.28248	6.52275	6.12343	25.343	20.496	22.825
	S9_18412566	8.58781	8.84218	9.32537	29.237	22.231	33.018		S9_18575976	6.69845	5.66476	5.83218	24.189	18.492	22.612
	S9_18412780	10.0544	11.0147	9.96912	32.431	26.445	33.964		S9_18576843	8.04511	7.00703	6.26897	27.638	21.859	23.425
	S9_18413056	7.19234	7.76457	7.03951	24.64	19.452	26.265		S9_18590845	6.3905	5.63481	7.18044	22.179	17.481	25.406
	S9_18413192	6.87034	7.46564	8.80646	23.851	18.735	31.521		S9_18590945	6.09326	5.69663	6.68325	21.969	18.277	24.962
	S9_18413210	6.93569	7.44497	8.89327	24.178	18.864	31.65		S9_18591143	6.74468	5.76248	6.37373	24.768	19.292	25.104
	S9_18413232	8.1191	8.55772	9.3442	26.945	20.988	32.288		S9_18593871	7.52783	6.39727	5.60651	25.702	19.705	20.877
	S9_18413385	8.60771	8.95829	10.0544	28.782	22.22	34.722		S9_18593998	5.9431	5.57279	5.57043	18.652	15.869	17.712
	S9_18413597	8.25429	8.58531	10.2401	28.01	21.486	35.673		S9_18608447	7.2019	6.33072	6.18357	26.149	20.355	23.829
	S9_18413766	7.43001	7.7646	9.7376	25.864	19.676	34.259		S9_18608687	7.11066	6.30121	5.65465	23.998	19.105	20.65
	S9_18413857	7.60147	8.10137	9.0982	25.763	20.094	31.981		S9_18611734	7.21807	6.63242	7.2726	26.031	21.621	27.613
	S9_18414395	10.3937	12.2912	8.81409	33.285	29.16	31.471		S9_18615802	6.16793	5.47687	5.68277	22.661	17.611	21.302
	S9_18414453	10.3983	11.9544	9.26906	33.608	28.679	32.808		S9_18616265	6.09916	5.41563	6.2044	21.658	17.14	23.134
	S9_18414637	12.6984	15.3065	16.0733	37.684	34.113	47.736		S9_18616451	7.67289	7.04333	7.02321	26.23	21.121	25.576
	S9_18415458	10.3729	11.6989	10.367	35.222	29.256	36.423		S9_18616500	6.81741	6.28632	5.50491	24.88	20.419	21.839
	S9_18415857	7.93825	8.24951	9.091	27.16	20.953	32.459		S9_18616521	6.94302	6.24916	5.72772	24.839	20.259	22.013
	S9_18418596	8.25094	8.75652	7.0437	28.094	21.944	26.306		S9_18617165	8.07395	8.43743	5.84088	27.97	25.817	22.128
	S9_18422110	9.66486	9.92332	12.2652	31.648	24.165	40.586		S9_18617837	8.16704	7.0695	6.24132	28.7	22.157	23.595
	S9_18424342	6.00194	6.64401	7.27563	22.266	17.982	28.204		S9_18624655	7.34331	6.16692	6.01629	25.569	19.383	22.667
	S9_18425306	8.79602	8.80112	9.24923	30.317	22.259	33.791		S9_18624672	6.85137	5.72911	5.58181	23.789	18.219	21.1
	S9_18427499	11.1182	11.0664	11.3254	36.519	27.533	39.204		S9_18624750	6.50688	6.5936	5.90602	23.541	21.032	22.903
	S9_18427571	10.7027	11.0309	11.6413	35.6	27.288	40.201		S9_18624847	6.70285	5.72319	5.60373	23.734	18.299	21.621
	S9_18427598	9.036	8.89726	7.71908	30.712	22.838	28.631		S9_18624871	7.04322	5.9818	5.78789	24.065	18.542	21.505
	S9_18427605	7.18867	7.04547	5.63169	25.682	18.636	22.133		S9_18624890	7.1221	6.96537	5.85836	24.112	21.293	21.554
	S9_18427619	7.08041	7.03116	5.52542	25.477	18.564	21.889		S9_18643337	7.40664	6.54342	5.45653	26.409	20.765	21.149
	S9_18427669	9.73367	9.21799	6.24605	34.321	24.18	25.053		S9_18643377	8.22994	8.4218	6.1847	28.889	26.693	23.876
	S9_18427697	5.38713	5.52778	6.24198	19.642	14.606	23.928		S9_18643393	8.28955	8.59501	5.98464	28.385	26.454	22.969
	S9_18427940	5.50625	5.45617	6.3781	19.713	14.409	23.888		S9_18653068	8.08533	7.02072	5.80869	26.181	20.045	20.056
	S9_18428223	6.68378	7.24849	8.21152	24.308	19.251	31.112		S9_18653076	7.98556	6.94485	5.87602	26.066	19.96	20.514
	S9_18428518	6.80101	7.26849	8.2571	23.994	18.781	29.982		S9_18653281	6.86557	6.12228	7.0404	23.94	19.375	25.483
	S9_18428846	6.72395	7.47948	8.13503	24.228	19.381	30.189		S9_18653328	9.63077	8.29788	8.34954	33.162	25.724	30.678
	S9_18428951	6.6501	7.26002	8.59062	23.876	18.758	31.503		S9_18653335	10.5564	8.98843	7.62351	35.931	27.712	28.609
	S9_18430119	8.24847	8.38595	8.20112	28.724	21.882	30.223		S9_18655531	6.74314	5.97082	5.38514	21.636	16.781	18.271
	S9_18430499	6.79612	7.13691	8.36526	24.211	18.291	30.603		S9_18659404	6.3672	5.61167	5.56799	23.603	18.506	22.234
	S9_18430603	5.86173	6.17901	7.54795	21.535	16.273	28.159		S9_18660540	6.01218	5.70113	7.30553	18.431	15.889	22.992
	S9_18431214	8.11431	8.27911	8.93148	28.115	21.494	31.958		S9_18661937	6.50299	5.92904	7.20576	22.807	18.524	26.102
	S9_18431519	6.36768	7.04109	8.84582	22.386	17.804	31.445		S9_18662117	5.89592	5.46901	7.27554	20.893	17.567	25.509
	S9_18431533	6.39839	7.05708	8.76276	22.541	17.868	31.542		S9_18662355	6.67444	5.91009	6.84424	23.899	18.725	25.665
	S9_18431819	7.27983	8.3131	8.43728	25.188	21.185	30.553		S9_18663725	7.21929	6.0962	6.48049	24.932	18.851	24.075
	S9_18431995	7.68489	8.66246	8.90205	26.334	21.774	31.769		S9_18663940	8.14893	6.9193	5.44904	25.276	19.174	17.969
	S9_18432650	10.827	11.093	14.4291	32.802	25.054	44.16		S9_18664564	8.47685	6.24108	6.42723	28.569	19.441	24.004
	S9_18432760	6.48205	7.05559	7.59776	22.65	18.192	27.574		S9_18665204	7.07297	6.1861	5.44464	24.119	18.967	20.192
	S9_18432835	7.2686	7.86601	8.83307	25.064	19.759	31.587		S9_18667766	7.82125	7.10081	5.49584	26.136	21.359	20.136
	S9_18433175	8.5903	7.93806	8.32705	30.73	21.18	31.407		S9_18669494	10.2905	9.33161	6.89035	33.298	27.376	25.083
	S9_18433700	5.8567	6.12033	8.03195	22.166	16.571	31.302		S9_18670022	7.35142	6.4358	5.94631	25.273	19.857	21.958
	S9_18436255	7.6943	9.61527	7.99268	26.536	23.831	29.168		S9_18670044	8.46718	7.2939	6.28637	28.317	22.231	23.099
	S9_18436310	8.73438	9.73306	8.69856	29.718	24.565	31.685		S9_18670167	8.13513	7.20021	5.96625	27.877	21.784	22.452
	S9_18436525	7.89609	8.3558	9.05844	26.758	20.871	31.747		S9_18670210	8.48572	7.06435	5.68601	28.501	21.543	21.169
	S9_18437846	6.67203	6.41634	8.86688	24.536	17.186	33.057		S9_18670333	8.65618	7.36336	6.27743	29.431	22.531	23.752
	S9_18437855	6.63242	6.44122	8.80112	24.66	17.276	33.205		S9_18671108	6.55129	5.5382	5.69901	23.948	18.269	22.465
	S9_18438659	6.24073	7.48398	6.91432	22.499	19.471	25.97		S9_18671384	10.6039	8.92398	7.06717	35.854	27.752	26.583
	S9_18439408	6.65384	6.78608	8.70757	24.761	18.467	32.988		S9_18672502	6.48999	5.71999	5.91393	19.797	15.276	18.942
	S9_18439448	8.1689	9.79904	8.08475	26.797	23.105	28.803		S9_18672514	6.4238	5.65363	6.13021	19.921	15.308	20.034
	S9_18439499	9.7441	11.8128	8.17172	30.623	26.697	28.155		S9_18673742	7.15256	6.06657	5.43165	24.171	18.4	20.114
	S9_18439587	10.6704	11.5236	6.84116	35.865	28.745	27.019		S9_18680794	6.47344	5.56578	5.53615	22.687	17.465	20.72
	S9_18440087	5.50935	6.4633	6.80041	19.305	16.368	24.897		S9_18697321	5.438	5.48403	5.48551	19.53	17.599	20.856
	S9_18441069	6.27229	7.75348	6.88114	22.735	20.074	26.618		S9_18697952	6.49423	5.67726	6.30893	22.334	17.541	22.874
	S9_18442703	5.71586	7.58051	6.73888	20.396	19.161	25.125		S9_18702638	6.52216	5.67559	5.82661	22.32	17.748	20.861
	S9_18443509	5.47958	7.40389	8.03959	20.366	19.242	30.232		S9_18703133	8.23844	6.96269	5.92314	29.625	22.772	20.949
	S9_18444610	6.84946	8.85263	8.57813	20.458	19.312	27.056		S9_18703198	7.9434	7.97029	6.72895	25.753	22.946	23.399
	S9_18444797	6.95936	9.05767	8.73715	25.216	22.928	31.82		S9_18703220	7.8768	7.82287	6.65302	25.757	22.854	23.439
	S9_18446946	6.83289	8.50737	8.37546	23.472	20.978	29.826		S9_18704513	7.72695	6.32235	8.51245	28.197	21.241	31.707
	S9_18447268	5.89829	7.64453	5.58388	21.219	19.55	21.342		S9_18704812	7.20095	6.61894	6.00868	25.281	20.398	22.952
	S9_18450190	8.48483	8.04989	7.46774	29.031	20.364	27.476		S9_18705595	8.25642	7.25414	6.99788	27.768	22.005	25.543
	S9_18453179	5.98422	7.79569	8.27837	22.524	20.813	31.937		S9_18706714	6.71616	5.90358	6.40396	22.548	17.905	22.268
	S9_18456150	5.49637	6.57078	7.7204	20.268	17.224	29.178		S9_18711800	6.48768	6.32199	6.75913	23.482	20.927	25.808
	S9_18456168	6.66216	7.85375	8.93746	21.288	20.165	30.091		S9_18712272	7.86877	7.38882	5.87231	28.016	23.051	23.003
	S9_18456903	6.13842	7.96871	5.69997	21.848	20.215	21.972		S9_18716262	6.46735	5.81248	6.08521	23.529	18.514	23.546
	S9_18458431	7.94696	9.81279	10.4141	28.021	24.565	37.422		S9_18716447	7.84167	6.86341	6.34092	26.889	21.15	23.071
	S9_18458541	6.38623	7.58623	10.2402	20.353	19.643	33.685		S9_18718352	6.02606	6.04805	5.49584	20.637	18.626	20.136
	S9_18458609	8.46231	9.37948	9.31763	26.469	23.63	31.092		S9_18719407	8.47488	7.36027	5.61955	27.227	20.882	19.044
	S9_18460912	6.58254	8.36169	9.08235	23.325	21.393	32.436		S9_18726416	7.20977	6.51458	5.97584	24.935	19.911	22.349
	S9_18462326	6.11516	7.90525	6.45948	22.315	20.561	25.112		S9_18726529	6.58486	5.79161	5.90396	23.606	18.949	22.617
	S9_18462566	5.4403	7.14585	7.22548	20.031	18.486	27.38		S9_18726629	8.47072	7.58796	5.94993	28.282	22.582	21.922
	S9_18462687	8.21026	9.47276	7.24809	27.637	23.338	26.24		S9_18726769	6.61085	5.81699	5.6805	23.358	18.243	21.718
	S9_18462918	6.02865	7.73342	7.69504	21.646	19.556	28.649		S9_18726776	6.25766	5.50913	5.44376	21.872	17.331	20.537
	S9_18462980	5.73365	7.50611	6.41422	18	17.223	21.935		S9_18727205	6.31157	5.52833	5.42652	21.825	17.122	20.097
	S9_18463460	5.44302	6.42646	7.67514	19.99	16.771	28.874		S9_18727291	6.03022	5.67295	5.87212	22.031	18.626	22.769
	S9_18463688	6.60286	8.23142	9.40528	23.132	20.916	33.063		S9_18727685	6.39736	5.52597	6.3267	23.392	17.901	24.18
	S9_18463694	6.58528	8.21765	9.26063	23.049	20.87	32.847		S9_18731227	6.45364	6.25079	5.53413	22.808	19.808	21.027
	S9_18463710	5.71298	8.39034	8.98801	21.331	22.035	33.31		S9_18732027	6.64637	5.83645	6.36509	23.214	18.508	23.465
	S9_18463822	8.27916	9.23891	9.32148	26.119	21.474	31.395		S9_18833679	6.78816	5.95786	5.85004	23.521	18.394	21.997
	S9_18463834	6.59688	7.56796	7.22466	21.009	17.673	24.851		S9_18833911	7.67381	7.81395	7.80743	26.535	24.264	28.713
	S9_18463847	5.56682	6.55075	5.99315	20.474	17.26	23.479		S9_19003525	7.44084	6.12475	5.78315	25.795	19.857	22.037
	S9_18466291	8.99004	12.5081	8.78291	31.211	30.972	32.734		S9_19009981	6.4741	5.74131	6.27571	23.95	18.769	24.94
	S9_18466305	7.43158	10.8105	8.67613	26.432	27.168	32.639		S9_19016682	6.42756	5.67778	5.44055	23.17	18.691	21.169
	S9_18466552	5.50471	5.9946	7.57815	17.583	13.889	25.299		S9_19036540	9.09776	7.88723	6.47809	30.791	24.556	24.671
	S9_18466561	5.56508	6.04096	7.6645	17.627	13.915	25.35		S9_19067257	8.18442	7.3413	5.6934	25.246	20.255	18.782
	S9_18466603	6.06283	6.46035	7.7612	19.844	15.159	26.555		S9_19067430	8.47234	7.62131	7.93457	28.76	23.394	28.812
	S9_18466765	6.76098	8.30146	6.90487	23.337	20.725	25.392		S9_19070280	6.35942	5.66492	5.64871	23.154	18.318	21.806
	S9_18466793	5.69005	6.40199	6.43195	20.059	16.364	23.925		S9_19074999	8.92694	8.14569	5.64774	27.486	22.377	18.502
	S9_18466818	7.05241	7.90015	8.25502	24.798	20.036	29.867		S9_19075253	7.92581	6.86088	5.79612	27.127	21.034	21.536
	S9_18466831	7.09965	7.75595	8.2071	24.7	19.578	29.644		S9_19076953	8.67797	7.26994	6.97078	29.479	22.622	25.598
	S9_18466841	7.01629	7.63391	8.10367	24.656	19.547	29.607		S9_19077658	6.80707	5.97881	6.92771	24.387	19.168	26.233
	S9_18466871	6.67297	8.47861	7.88134	23.241	21.449	28.707		S9_19078073	6.90448	7.36174	6.34663	24.529	23.4	23.764
	S9_18466964	6.86857	8.62843	7.46156	24.356	21.726	27.601		S9_19079096	5.64153	5.90403	5.99568	20.543	19.327	22.865
	S9_18466980	7.17084	8.63149	7.2264	25.431	21.912	27.036		S9_19079105	6.92205	7.13836	6.05282	24.185	22.543	22.858
	S9_18466989	7.10033	8.5888	7.14578	25.435	21.967	27.034		S9_19080047	8.17942	7.2884	8.11556	28.603	22.345	29.873
	S9_18467017	5.96453	7.63049	7.63064	21.717	19.826	28.569		S9_19080801	6.28088	6.18339	7.65734	22.621	19.813	28.485
	S9_18467033	6.18134	7.85527	7.97588	21.793	19.732	28.81		S9_19080815	6.39917	6.16325	7.72902	22.966	20.016	28.661
	S9_18467129	6.19964	7.87384	8.9197	22.412	20.093	32.398		S9_19080829	6.547	6.27243	7.8707	23.699	20.537	29.48
	S9_18467148	6.52421	8.19754	8.74244	23.313	20.745	31.733		S9_19082549	6.24778	5.53502	5.84777	21.611	17.021	21.576
	S9_18467327	7.05281	8.7537	7.80774	24.624	22.047	28.529		S9_19083962	6.99195	5.93259	6.00572	24.623	18.768	22.679
	S9_18467594	8.72617	9.61759	6.14907	28.06	24.673	21.88		S9_19083997	7.43785	6.54552	6.94527	23.704	18.145	23.173
	S9_18470211	5.77715	6.88817	9.4567	20.981	18.06	33.766		S9_19084274	8.07249	6.78821	5.93915	27.627	21.172	22.432
	S9_18470316	5.59685	6.56498	8.49565	20.775	17.539	31.213		S9_19088884	6.96082	6.07942	6.36041	24.291	18.615	23.632
	S9_18470381	7.38676	8.7083	11.9917	25.866	22.202	39.416		S9_19121153	6.79822	5.58761	5.87293	24.378	18.161	22.609
	S9_18470419	6.14494	7.1481	9.63489	21.212	17.99	32.718		S11_32943008	7.05318	5.77009	8.90598	24.459	18.319	30.902
	S9_18470449	6.72628	7.65074	9.7888	23.508	19.809	33.876		S13_55566324	5.57667	6.31126	5.42288	19.936	19.923	20.426
	S9_18470466	6.78315	7.89422	9.87423	23.409	19.965	33.753		S13_55704495	5.72543	6.31509	7.55685	21.417	20.351	28.572
	S9_18470545	5.66708	7.85229	10.2119	20.468	20.014	34.544		S14_42414520	5.42353	5.52514	5.5548	20.027	17.688	21.778
	S9_18470616	6.08215	6.97848	7.2032	22.102	18.282	26.432		S15_18367305	6.11376	5.95605	6.66795	21.803	18.667	24.417
	S9_18470725	6.06514	7.99448	7.31925	21.244	19.8	26.703		S17_35258586	11.8801	11.814	10.1706	38.013	33.429	32.195
	S9_18470731	6.15767	8.07753	7.43471	21.379	19.886	26.867		S17_35260232	11.1668	10.9928	9.8729	35.728	31.324	34.096
	S9_18470753	6.99469	9.03871	8.61416	23.873	21.946	30.377		S17_35264149	7.52707	6.84692	10.012	27.678	22.453	36.492
	S9_18470913	5.93678	7.44329	8.10726	20.44	18.324	28.606		S19_2769404	8.65718	7.01474	7.70874	30.505	22.655	29.688
	S9_18471023	5.58946	7.37299	7.80928	19.919	18.714	28.267	m157	S5_3541516	6.55191	8.62295	7.15411	23.95	22.814	27.516
	S9_18471038	6.59383	8.46873	8.92522	23.006	21.156	31.53		S5_3727606	5.53436	6.96182	8.32512	20.739	18.96	31.008
	S9_18471393	6.41743	6.36006	6.27565	22.55	16.705	23.841		S5_4395309	6.29511	6.36454	7.09413	22.508	17.045	26.446
	S9_18471550	5.71431	7.1993	7.29166	20.165	18.048	26.447		S7_8312132	6.26761	6.09115	12.0667	22.59	16.535	40.836
	S9_18471814	5.85375	6.75622	8.1302	20.509	16.982	29.123		S9_1591882	6.6272	10.3359	7.65559	24.327	27.014	29.445
	S9_18471822	5.85689	6.9393	8.13261	20.522	17.399	29.135		S9_2746482	9.01493	9.25709	6.18826	31.833	24.415	24.322
	S9_18471834	6.29595	8.2904	8.07443	21.882	20.41	28.966		S9_3354082	7.66537	6.19956	6.87615	27.265	16.973	26.411
	S9_18471854	6.19775	8.12241	7.95121	21.723	20.235	28.793		S9_18294706	7.31556	10.6371	10.5167	26.393	27.415	37.575
	S9_18471864	6.29896	8.21086	8.08721	21.896	20.337	29.022		S9_18294972	5.54216	9.29736	9.64376	20.309	24.019	34.567
	S9_18471881	6.35209	8.22288	8.145	21.836	20.356	28.867		S9_18294982	5.53474	9.26158	9.65351	20.277	24.234	34.597
	S9_18471907	5.39448	7.19267	7.11918	19.012	18.046	25.934		S9_18295004	5.43167	9.37415	9.00189	20.112	24.095	32.755
	S9_18472064	6.17228	8.02447	8.33479	22.205	20.501	30.799		S9_18296949	5.48956	7.39207	9.89194	20.331	19.579	35.33
	S9_18472091	5.51768	7.33042	7.76447	19.808	18.612	28.541		S9_18439587	5.40176	7.71361	6.3391	20.396	21.006	25.384
	S9_18472115	5.55318	7.3582	7.747	19.989	18.721	28.578		S14_6056639	9.56999	10.8716	11.9627	32.519	28.109	41.066
	S9_18472124	5.64824	8.17662	7.89548	19.88	20.305	28.387		S14_6062254	6.92823	7.76986	12.4941	22.772	18.827	40.258
	S9_18472337	5.54743	7.26135	7.30692	20.426	18.775	27.563		S14_6069341	6.52071	8.0641	8.28681	23.792	21.761	30.46
	S9_18472563	6.14573	8.0706	7.06889	21.658	20.284	26.017		S17_3953339	6.33601	6.50434	9.26753	23.939	18.183	35.071
	S9_18472586	5.88756	7.77945	7.06441	21.071	19.805	26.299		S17_42193654	5.42802	6.44867	11.4869	20.205	18.026	40.14
	S9_18472706	5.6226	7.06088	6.30664	20.539	18.319	23.96		S17_42193672	5.38361	6.44598	11.4992	20.222	17.916	40.134
	S9_18472845	6.55901	8.4115	7.7353	20.42	19.13	25.098	m165	S9_30635993	5.51176	6.4611	5.55664	21.118	17.778	22.777
	S9_18473950	6.24749	6.8109	10.1239	23.389	18.5	36.507		S9_30636933	6.38812	6.40042	5.76543	22.921	17.018	22.531
	S9_18476191	5.82426	6.58463	6.78675	18.616	15.477	23.143		S15_12111624	8.32254	7.07071	8.31098	29.874	19.17	31.542
	S9_18476239	6.90417	8.76055	8.37016	22.462	20.995	28.946		S15_12150323	6.63806	5.55952	5.52161	24.073	15.136	21.876
	S9_18496149	5.56048	7.28141	6.30407	19.998	18.752	24.063	m172	S1_19206783	5.78328	5.61491	9.81497	20.307	13.588	35.007
	S9_18496759	5.95979	6.76685	6.61515	20.636	17.049	24.199		S1_19206901	5.56703	7.48007	9.10704	20.102	17.877	33.716
	S9_18496939	6.00429	6.87966	8.21149	20.976	17.549	29.073		S1_19207516	6.88911	8.2915	12.5808	23.786	19.237	42.779
	S9_18497062	5.92111	7.15678	7.82469	18.501	18.451	28.594		S1_19299619	5.45232	6.86066	8.94082	19.585	16.41	32.731
	S9_18497658	5.73814	7.4878	8.66142	20.1	18.83	30.399		S1_19302046	5.84756	6.18517	8.02699	21.42	15.335	30.559
	S9_18497732	7.4781	8.12842	8.32497	25.133	20.351	29.187		S1_19481345	5.38348	6.61696	7.43432	20.34	16.453	29.555
	S9_18497917	5.88207	7.64208	8.41183	20.42	18.945	26.981		S7_8575996	7.40842	5.51965	6.81656	22.94	11.573	23.04
	S9_18498090	5.66168	7.36531	8.31932	20.092	18.9	29.516		S7_8576011	6.94808	5.95782	6.4919	21.593	12.664	22.226
	S9_18498277	6.47814	7.43714	8.51324	23.321	19.205	31.631		S7_8725256	6.91457	7.07085	7.06923	23.576	16.776	26.597
	S9_18498701	6.07608	7.51384	7.42857	21.317	19.093	27.244		S7_8725374	6.67072	6.55119	7.56793	20.723	15.824	25.805
	S9_18499506	5.49765	7.25251	7.48369	19.706	18.312	27.179		S9_18277114	5.45566	5.70856	6.7822	19.244	13.829	25.302
	S9_18499795	5.49909	7.09444	6.88874	19.761	18.246	25.581		S9_18351019	6.56649	5.7644	8.31563	23.107	14.076	31.12
	S9_18499887	5.82059	7.67687	8.27315	21.385	19.773	27.804		S9_18357257	6.80662	5.62331	8.5781	23.792	13.763	31.879
	S9_18500068	5.84369	7.47644	7.7212	18.06	16.987	28.168		S9_18407184	6.79299	5.57232	7.70241	25.525	14.672	30.081
	S9_18500249	5.80796	7.48702	8.06587	17.764	16.808	26.146		S9_18407248	7.04015	5.69804	8.18835	24.951	14.136	30.825
	S9_18500389	6.68573	8.65265	8.54059	23.059	21.291	30.332		S9_18414637	6.83902	6.33587	8.76043	21.839	13.853	30.318
	S9_18567120	8.98898	9.45441	11.0182	29.924	23.063	37.749		S9_18422110	7.09237	6.05765	8.83965	24.418	14.435	32.445
	S9_18567809	8.77309	9.34186	9.28309	30.025	23.221	33.525		S9_18425306	6.9193	5.73009	6.88907	24.369	14.254	27.048
	S9_18567884	6.28931	7.31133	8.46892	22.118	18.878	30.617		S9_18439499	5.4534	5.60069	5.95499	17.783	12.228	21.059
	S9_18568077	8.39551	8.94264	10.1989	28.407	22.146	35.545		S9_18444797	5.72333	6.00563	8.00292	21.36	14.926	30.607
	S9_18568120	5.42801	6.35442	7.05095	19.416	16.42	26.487		S9_18463688	5.76833	5.7903	7.78415	20.538	14.302	29.084
	S9_18568559	10.6171	10.7446	12.4747	34.967	26.45	41.395		S9_18463694	5.82655	5.83779	7.73295	20.746	14.436	29.165
	S9_18568700	6.58754	8.37033	9.74632	23.119	21.025	34.101		S9_18472064	5.80521	5.79358	7.56447	20.9	14.378	29.304
	S9_18568706	9.26831	9.50013	10.7151	30.439	23.123	36.472		S9_18568700	5.50505	5.45332	7.29824	19.764	13.456	27.701
	S9_18568751	5.6442	6.57022	6.51281	20.531	17.22	25.117		S9_18570746	6.79795	5.89194	9.61696	25.292	14.887	36.702
	S9_18568890	6.20659	6.88622	7.5341	22.389	17.873	27.921		S9_18576843	6.22394	5.56633	6.17158	21.995	13.549	23.971
	S9_18568966	6.23666	7.7836	8.3966	21.755	19.723	30.034		S9_18611626	6.64761	5.53849	7.38499	23.686	13.718	28.196
	S9_18569160	6.12714	6.75402	8.35784	21.504	17.379	29.807		S9_18611643	6.66266	5.49884	7.4846	23.715	13.7	28.268
	S9_18569341	5.99658	6.62928	7.11916	20.733	16.882	25.591		S9_18611734	7.3221	6.09172	10.6315	26.349	15.456	38.619
	S9_18569363	5.90208	7.78233	7.73829	20.807	19.384	27.913		S9_18617165	6.11705	5.38946	6.85971	21.861	13.358	26.272
	S9_18569557	7.03591	7.34673	8.35784	24.646	18.919	30.623		S9_18624750	7.70701	6.68963	8.90181	27.094	16.256	33.574
	S9_18569619	9.23385	8.96102	10.7133	28.974	22.96	37.711		S9_18624847	6.1671	5.41668	6.77319	22.221	13.661	26.433
	S9_18570348	7.38892	7.70244	8.62632	25.291	19.389	30.765		S9_18624871	6.42205	5.50818	6.80427	22.275	13.59	25.678
	S9_18570555	7.74507	7.59207	9.69437	23.022	18.634	29.884		S9_18624890	6.60079	5.93828	6.80799	22.538	14.221	25.477
	S9_18570593	7.92672	8.30419	10.2183	24.982	21.387	33.377		S9_18643377	6.69146	5.7283	7.65991	24.105	14.232	29.631
	S9_18570663	8.12294	8.66003	10.1343	29.316	22.76	36.817		S9_18643393	6.762	5.76462	8.0342	23.668	14.083	30.265
	S9_18570669	8.12294	8.66003	10.1343	29.316	22.76	36.817		S9_18643667	6.24278	5.43767	6.80981	22.711	13.704	26.959
	S9_18570746	11.2567	12.0553	14.1746	37.417	29.697	46.369		S9_18655531	6.46026	5.43765	6.66087	21.007	12.268	23.61
	S9_18573189	8.38304	9.22079	8.55915	29.266	23.751	32.533		S9_18659404	6.46961	5.66912	6.62055	24.516	14.624	27.036
	S9_18573343	7.48734	7.85192	9.6308	26.26	19.889	35.014		S9_18662355	7.01319	5.71711	8.05224	24.489	14.25	30.636
	S9_18573407	6.69605	8.31085	8.41603	22.888	21.131	29.38		S9_18669494	7.36345	6.45144	7.02714	25.258	15.579	26.876
	S9_18573427	6.5545	7.65702	8.72407	22.954	19.789	31.138		S9_18700836	7.42055	5.4762	10.3511	24.049	13.846	35.294
	S9_18574155	9.23164	9.43718	7.88931	32.131	24.214	29.937		S9_18703133	6.7348	5.89015	9.01029	24.844	15.042	32.08
	S9_18574266	7.96525	8.73646	8.79226	25.37	20.328	29.454		S9_18703198	7.43924	6.80371	8.17991	24.237	15.099	29.404
	S9_18574663	5.83375	7.37228	7.88586	21.262	19.558	29.672		S9_18703220	7.18004	6.67759	8.23429	23.673	15.112	29.877
	S9_18574735	6.52536	6.29503	8.94085	22.996	16.804	31.84		S9_18833911	6.70456	6.07445	10.0077	23.649	15.103	36.101
	S9_18575375	7.50534	7.71573	8.03806	25.704	19.502	28.735		S17_35258586	5.66997	6.39594	7.41727	20.486	15.381	25.41
	S9_18575390	6.3177	6.65565	7.78481	22.436	17.143	28.332
	S9_18575600	9.12884	9.66452	10.6527	30.478	24.02	36.303
	S9_18575683	9.62853	10.0402	8.19838	32.329	24.939	30.064
	S9_18575785	5.54877	6.78582	7.11248	19.752	17.521	26.098
	S9_18575875	6.00207	6.39453	9.89712	22.165	16.984	35.52
	S9_18575976	8.30014	8.33715	8.71695	28.909	21.643	31.973
	S9_18576566	6.26374	6.73504	8.42252	22.702	17.631	31.31
	S9_18576712	7.86643	8.34061	8.94912	27.309	21.469	31.952
	S9_18576753	8.4702	8.84218	8.63449	28.386	21.91	30.783
	S9_18576835	6.3936	8.14807	7.28513	22.805	20.486	27.071
	S9_18576843	11.1878	11.6876	10.0994	36.085	28.219	35.14
	S9_18577244	6.91797	7.97375	8.0432	24.317	20.362	29.54
	S9_18577319	7.14104	8.08604	8.07307	25	20.833	29.068
	S9_18577628	5.46825	6.33655	8.80601	19.606	16.281	31.606
	S9_18577679	5.94154	6.59246	9.48797	21.204	17.193	32.773
	S9_18577723	6.31197	7.96807	9.31089	22.581	20.402	32.714
	S9_18577792	6.5762	7.00517	8.38427	23.459	18.23	30.703
	S9_18577878	8.39158	9.22027	8.29728	28.445	23.19	29.913
	S9_18585885	11.2495	14.0003	8.58356	37.245	34.11	32.051
	S9_18585898	8.49367	10.9415	8.52185	29.344	27.258	31.463
	S9_18586080	6.07547	7.8583	7.50688	19.012	18.111	24.742
	S9_18586151	8.61272	9.29969	9.21726	28.672	22.895	32.108
	S9_18586239	8.68073	10.096	7.62093	29.028	24.84	28.193
	S9_18588210	8.12864	9.29059	8.33931	28.248	23.475	31.223
	S9_18588408	7.39823	7.85971	8.62701	24.935	19.427	30.273
	S9_18588667	6.45896	6.69327	9.3863	23.363	17.371	34.242
	S9_18589007	5.97634	6.22456	7.64624	21.931	16.487	29.089
	S9_18589202	7.95499	8.14348	8.41241	25.25	19.032	27.726
	S9_18589507	7.16855	7.5686	7.27898	24.985	19.311	26.931
	S9_18590139	8.15549	9.22128	10.5481	27.838	23.04	36.485
	S9_18590280	6.26258	6.87302	8.24558	22.283	17.543	30.112
	S9_18590437	7.55216	7.495	10.1454	26.2	19.17	36.102
	S9_18590463	7.01892	7.01689	11.2121	22.25	16.389	35.549
	S9_18590519	8.26873	8.5703	9.97968	26.559	20.164	33.248
	S9_18590845	8.35276	8.67412	9.43964	27.803	21.389	32.165
	S9_18590861	7.59501	8.93539	9.32856	26.011	22.352	32.154
	S9_18590945	8.00779	8.94477	8.75501	27.703	22.753	31.634
	S9_18591010	6.14834	6.48291	6.89459	22.595	17.336	26.409
	S9_18591032	6.41249	6.41305	7.1382	22.908	17.223	26.497
	S9_18591143	9.48435	9.67867	11.549	32.796	25.068	40.91
	S9_18591204	5.74273	5.9161	8.69819	21.532	16.023	32.707
	S9_18591916	5.38093	6.0092	6.66184	19.441	15.503	24.737
	S9_18592231	6.54537	7.36102	8.94131	23.928	19.475	32.675
	S9_18592344	8.49974	8.66706	12.4889	28.964	21.804	41.779
	S9_18592423	6.029	7.75639	7.73691	21.297	19.763	27.705
	S9_18592881	5.77705	6.18499	7.07814	18.607	14.493	24.435
	S9_18592930	5.70602	5.94241	5.47084	20.401	15.364	21.093
	S9_18593021	8.39011	8.50134	9.11498	28.684	21.751	32.304
	S9_18593871	9.47437	9.70659	11.4332	31.052	23.602	38.083
	S9_18593998	8.04619	8.93371	10.0161	24.902	20.871	31.414
	S9_18594093	7.09946	7.61075	9.96662	24.663	19.357	34.935
	S9_18594106	7.24268	7.71458	9.05651	25.107	19.604	32.457
	S9_18594153	5.46469	7.34292	6.18245	20.628	19.278	24.603
	S9_18594160	8.20216	8.75412	10.1244	29.042	22.411	36.629
	S9_18594672	8.54814	9.04003	9.56139	26.465	20.631	31.331
	S9_18594825	8.27346	7.89432	9.38925	25.659	20.188	30.772
	S9_18594903	9.06368	8.74647	9.56201	27.871	21.859	31.094
	S9_18595145	8.8767	9.1251	8.79618	29.284	22.689	30.674
	S9_18595200	6.83035	7.13577	7.48951	23.299	18.035	27.06
	S9_18595499	7.33493	7.68748	8.97943	24.953	19.363	31.294
	S9_18595602	8.29576	8.12108	9.71422	24.923	19.92	30.491
	S9_18595695	8.68401	9.02259	10.1257	28.899	22.29	34.859
	S9_18595821	5.90091	6.20776	6.70058	21.99	16.957	25.851
	S9_18599703	8.46182	8.91236	9.41001	28.332	21.834	33.446
	S9_18600066	6.788	7.04701	9.05761	25.075	19.017	32.887
	S9_18601171	8.45915	8.845	9.17317	28.57	21.988	32.871
	S9_18601493	5.96593	6.06085	7.55911	21.285	16.155	28.009
	S9_18602482	7.41338	7.57952	8.57234	26.276	19.628	31.442
	S9_18602496	7.5864	7.75898	8.80008	26.421	19.724	31.667
	S9_18602537	7.57068	7.71514	8.85137	26.579	20.013	31.954
	S9_18602594	7.66847	7.9997	8.36237	26.63	20.15	30.472
	S9_18602630	6.26162	6.4055	6.64737	22.519	16.697	25.497
	S9_18602883	7.91009	8.4696	8.3307	24.367	19.003	27.586
	S9_18602964	6.33367	7.7357	8.63977	23.127	20.209	31.86
	S9_18602975	6.73356	8.16896	8.48984	23.962	20.941	31.172
	S9_18602983	6.88797	8.29387	8.69847	24.09	21.004	31.339
	S9_18603073	6.94596	7.22512	6.89698	24.476	18.475	25.798
	S9_18603080	6.94596	7.15974	6.89698	24.476	18.423	25.798
	S9_18603438	6.62599	6.76833	9.74466	23.36	17.466	34.182
	S9_18603456	6.49969	6.63249	9.55165	23.405	17.281	34.209
	S9_18603558	9.60711	10.1295	11.0239	32.428	25.251	38.107
	S9_18603593	7.77916	7.92797	8.20204	24.715	18.405	28.039
	S9_18603603	8.05297	8.12412	8.40248	24.988	18.555	28.241
	S9_18604104	10.6476	9.81034	10.2155	32.21	24.478	33.504
	S9_18604265	8.59969	8.82939	8.93885	28.677	21.842	31.26
	S9_18604287	7.81313	8.35703	9.22157	26.503	20.862	32.441
	S9_18604366	7.17282	7.57812	8.58747	24.788	19.306	30.79
	S9_18604385	7.53186	7.92154	8.60441	26.172	20.161	31.173
	S9_18604401	7.37246	7.75763	8.09553	26.284	20.229	30.409
	S9_18604432	6.33372	7.11274	8.46373	22.76	18.466	30.854
	S9_18604501	7.44214	8.435	8.80143	25.089	20.771	30.619
	S9_18604509	7.36074	8.37661	8.68304	25.013	20.747	30.464
	S9_18604519	7.14057	8.20079	8.40362	25.042	20.759	30.481
	S9_18604567	7.15353	7.99448	8.3553	24.807	20.428	30.303
	S9_18604610	6.23481	7.15934	8.79434	22.143	18.417	31.353
	S9_18604649	6.58281	7.40202	7.29898	22.869	18.767	26.761
	S9_18604772	6.88436	7.82731	7.18595	24.342	20.201	27.54
	S9_18604955	7.68096	9.56973	9.40757	27.351	24.803	34.471
	S9_18605003	6.42323	6.75523	9.00686	22.657	17.502	32.21
	S9_18605038	6.13253	6.43038	8.01858	22.159	17.004	29.574
	S9_18605287	8.74206	8.78175	11.4649	29.291	22.44	38.688
	S9_18607228	8.5093	8.87374	9.32901	29.158	22.776	30.442
	S9_18607272	9.70402	9.64993	10.0205	32.745	24.809	32.663
	S9_18607298	6.03191	6.63062	6.91887	19.637	15.887	23.554
	S9_18607348	8.32424	8.78891	9.32176	28.902	22.591	30.67
	S9_18607410	7.20379	7.61204	9.40106	25.288	19.839	30.532
	S9_18607441	6.06723	6.41504	8.58183	21.917	16.898	31.325
	S9_18607452	6.72189	7.05329	8.98026	23.422	18.109	31.788
	S9_18607467	6.3355	6.81107	8.18396	22.529	17.62	29.815
	S9_18607473	7.46917	7.63918	8.62941	26.339	19.721	31.545
	S9_18608100	8.3902	8.08877	9.60079	25.219	19.986	33.098
	S9_18608178	7.97873	8.99144	8.88606	27.025	22.365	31.525
	S9_18608184	8.04208	9.01759	8.75741	27.119	22.33	31.056
	S9_18608201	9.23545	9.33205	8.97159	31.471	23.382	32.484
	S9_18608447	8.97968	9.24766	10.8213	31.269	23.797	37.877
	S9_18608503	7.82157	8.1766	8.47085	26.783	20.879	30.329
	S9_18608513	7.79961	8.25738	8.64159	26.914	20.892	31.023
	S9_18608565	8.11403	8.18599	7.92482	27.946	20.791	29.259
	S9_18608687	9.68523	9.87602	10.1944	31.017	23.719	34.212
	S9_18608768	8.65105	9.70276	9.28616	30.054	24.642	33.904
	S9_18608898	7.0611	7.01278	8.61692	21.763	17.698	28.065
	S9_18608971	6.80159	6.12789	7.25963	21.815	16.232	24.497
	S9_18608989	6.18032	5.87648	7.15374	20.028	15.731	24.682
	S9_18611226	7.60818	8.24781	8.16627	23.836	18.964	26.817
	S9_18611287	9.60003	10.1142	9.58198	28.633	22.387	30.302
	S9_18611299	9.67233	10.0679	9.58198	29.076	22.404	30.302
	S9_18611311	9.41806	10.3341	9.82437	28.709	23.468	31.497
	S9_18611410	9.03463	9.28161	10.1964	30.49	23.521	35.836
	S9_18611486	7.35067	8.90591	11.2492	26.739	23.246	39.475
	S9_18611626	9.03773	8.93843	9.67323	30.82	22.594	34.461
	S9_18611643	9.0413	8.8828	9.79488	30.831	22.609	34.559
	S9_18611734	11.283	11.833	12.3753	37.352	29.39	42.383
	S9_18611769	9.42747	10.2276	10.4526	31.284	24.783	35.887
	S9_18613977	5.92227	5.84521	9.32584	20.811	15.248	32.44
	S9_18615446	5.84548	5.98209	9.49318	21.199	15.961	34.217
	S9_18615565	6.80568	7.19152	10.4975	23.73	18.576	36.209
	S9_18615584	5.93341	6.5002	8.71774	21.531	17.255	31.914
	S9_18615602	6.39709	6.87141	8.75119	23.28	18.438	32.406
	S9_18615702	7.37632	7.57165	8.70391	25.849	19.899	31.845
	S9_18615802	8.19687	8.64178	10.1081	28.786	22.02	34.862
	S9_18615891	6.80535	7.65914	9.70298	24.661	19.747	35.367
	S9_18616250	7.92757	8.44606	10.488	27.222	21.164	36.55
	S9_18616265	8.14057	8.53853	10.6902	27.637	21.383	36.509
	S9_18616451	7.35205	7.92724	8.73447	25.206	19.719	31.083
	S9_18616500	9.77301	10.9131	10.4333	33.448	27.176	37.505
	S9_18616521	9.85908	10.7214	10.7003	33.132	26.836	37.316
	S9_18616551	8.5488	8.8372	8.80799	28.754	22.094	31.006
	S9_18616737	5.7841	6.19065	8.46174	21.737	16.743	32.315
	S9_18616785	6.26971	6.89668	8.55552	22.47	18.126	31.436
	S9_18616830	6.23385	6.73788	7.88018	22.706	17.712	29.527
	S9_18616855	6.93308	7.28519	8.8295	24.591	18.826	31.956
	S9_18616937	5.41064	6.02346	7.2375	20.205	16.428	28.043
	S9_18617076	6.12117	6.56714	8.06542	22.132	17.109	30.049
	S9_18617095	7.07609	7.41959	8.54123	24.621	18.925	30.908
	S9_18617130	9.31457	9.63956	8.73933	30.662	23.618	31.248
	S9_18617165	11.1242	12.9569	9.8097	36.142	30.935	34.188
	S9_18617565	7.88482	8.34866	9.33075	25.977	20.311	31.865
	S9_18617733	5.46675	5.74139	8.06117	20.425	15.431	30.427
	S9_18617741	5.5176	5.72457	8.14102	20.38	15.364	30.354
	S9_18617749	5.55908	5.70686	8.18861	20.592	15.445	30.572
	S9_18617757	6.65494	6.83791	7.93026	23.644	17.971	28.914
	S9_18617771	7.55057	7.56902	8.16955	25.644	19.211	29.085
	S9_18617788	7.40096	7.46192	7.93885	25.761	19.003	29.032
	S9_18617837	11.2465	11.1161	10.523	36.973	27.777	36.855
	S9_18624595	7.62551	7.93386	8.70604	23.252	18.024	28.061
	S9_18624655	9.47044	9.75575	10.4597	31.47	24.211	36.111
	S9_18624672	9.46206	9.68439	10.2149	31.153	24.042	35.32
	S9_18624750	9.10333	10.8936	10.7417	31.151	26.979	37.865
	S9_18624761	7.69977	8.38034	9.64683	23.797	21.249	31.301
	S9_18624847	9.2659	9.65651	10.0208	31.118	24.108	35.338
	S9_18624871	9.63793	9.92775	10.4803	31.24	24.169	35.539
	S9_18624890	9.74053	11.3456	10.5972	31.281	27.032	35.579
	S9_18625117	7.18324	8.68162	8.75367	24.906	21.876	31.129
	S9_18625194	5.86525	7.02241	7.45833	21.261	18.597	27.875
	S9_18625351	7.60746	8.15237	8.91009	26.072	20.304	31.743
	S9_18625528	6.31603	6.39119	8.57572	19.903	14.672	28.454
	S9_18625969	6.04838	6.31646	6.317	22.852	17.272	24.703
	S9_18629042	6.23461	6.73429	7.96047	22.318	17.382	26.64
	S9_18636906	5.88676	6.61357	6.76728	20.859	17.287	25.192
	S9_18637065	5.7706	6.0853	6.65078	20.455	15.645	24.771
	S9_18637284	6.42719	6.5397	7.4771	22.615	16.814	27.365
	S9_18637540	9.38362	9.6088	11.0119	31.377	23.875	38.498
	S9_18637548	9.39016	9.61254	11.0678	31.407	23.889	38.703
	S9_18637605	7.93	8.37936	8.87811	26.863	20.915	31.781
	S9_18637664	6.91279	7.7434	7.445	24.484	20.148	28.466
	S9_18637834	7.29804	7.9387	10.1626	24.718	19.789	34.717
	S9_18638336	8.58514	8.93513	8.49212	28.96	22.041	30.46
	S9_18643194	7.89668	8.2296	8.974	27.322	20.915	32.21
	S9_18643245	8.28001	8.88124	8.21718	28.931	22.391	30.632
	S9_18643252	8.35682	8.937	8.48994	29.155	22.517	31.429
	S9_18643337	10.8029	10.8454	10.5159	36.153	27.01	36.972
	S9_18643377	11.8332	14.3017	10.453	38.635	34.375	37.196
	S9_18643393	11.8482	14.2952	10.234	37.801	33.816	36.033
	S9_18643618	6.85112	8.14359	7.7118	24.324	21.085	28.709
	S9_18643667	9.10542	10.5815	9.41942	31.389	26.726	34.135
	S9_18643698	7.7507	9.13121	8.77739	27.132	23.499	31.72
	S9_18643727	6.23276	8.35778	8.21463	22.177	21.479	29.467
	S9_18651775	8.11579	7.98393	8.30114	29.142	21.266	31.987
	S9_18651829	8.19549	8.62969	8.65453	29.112	22.497	32.556
	S9_18651866	9.40432	9.87099	10.363	31.646	24.447	36.251
	S9_18651901	5.77204	6.17178	7.39432	21.305	16.539	27.81
	S9_18651908	5.77204	5.82209	7.39432	21.305	15.429	27.81
	S9_18652210	5.97408	6.2731	9.10003	21.448	16.273	32.573
	S9_18652232	6.39641	6.60896	8.84661	23.217	17.202	32.753
	S9_18652482	6.19853	6.33876	6.27399	19.835	14.609	21.411
	S9_18652496	6.46836	6.58652	7.13643	20.518	15.094	23.612
	S9_18652504	6.24462	6.43196	7.02281	20.076	14.875	23.417
	S9_18652514	6.52581	6.64501	7.32747	20.29	15.119	23.526
	S9_18652525	6.52581	6.64501	7.32747	20.29	15.119	23.526
	S9_18652683	6.31526	6.9596	6.81321	22.041	17.909	25.553
	S9_18652716	6.06761	6.70285	7.87504	21.764	17.425	28.956
	S9_18652723	6.25309	6.76955	7.98063	22.051	17.487	29.047
	S9_18652735	7.22502	7.7836	8.62158	22.007	17.497	27.802
	S9_18652752	7.49324	7.9943	10.7507	25.308	20.027	35.815
	S9_18652834	5.97118	6.22059	9.05307	21.514	16.284	32.286
	S9_18652845	5.74584	6.03592	8.83577	21.291	16.113	32.197
	S9_18652859	5.88187	5.88951	8.92104	21.364	15.527	32.085
	S9_18652896	5.81684	5.90438	7.22018	21.388	15.604	27.65
	S9_18652927	7.74227	8.00487	6.88579	24.918	18.744	23.9
	S9_18653037	8.32482	8.34736	6.71979	28.657	21.203	25.564
	S9_18653068	12.016	11.9589	11.2183	36.917	27.242	36.948
	S9_18653076	11.8792	11.8655	11.117	36.806	27.185	36.965
	S9_18653123	9.61703	10.0198	9.62854	29.888	22.839	31.78
	S9_18653254	8.3943	9.17512	10.0196	28.377	23.158	34.19
	S9_18653281	9.70342	10.6027	11.3968	31.865	25.907	38.032
	S9_18653328	13.1389	13.2761	14.3898	41.894	31.611	46.807
	S9_18653335	14.5754	14.313	14.6761	45.466	34.003	47.713
	S9_18653401	8.49356	9.04744	9.4368	29.426	22.996	34.163
	S9_18653416	8.09944	8.71057	9.66119	28.253	21.933	34.767
	S9_18653424	8.64987	9.21773	9.41478	30.135	23.205	34.313
	S9_18653783	7.57154	8.09571	9.25575	25.489	20.077	32.14
	S9_18653792	7.23773	7.76942	9.31802	24.326	19.143	32.059
	S9_18653825	7.20666	7.49618	9.2971	24.222	18.984	31.979
	S9_18653842	7.02986	7.3629	9.23141	24.088	18.747	32.09
	S9_18653850	6.999	7.44592	9.29084	23.938	18.713	31.946
	S9_18653891	5.79526	6.01027	7.63929	20.799	15.593	25.261
	S9_18653903	5.79526	6.01027	7.63929	20.799	15.593	25.261
	S9_18653931	8.18753	8.55934	9.12063	27.915	21.516	32.333
	S9_18653983	5.49177	5.60342	6.97302	20.64	15.121	26.995
	S9_18654000	5.39361	5.58037	6.88406	20.591	15.113	26.821
	S9_18655463	7.20605	7.47769	9.59034	25.723	19.31	34.352
	S9_18655471	6.45003	6.74965	8.03156	22.818	17.307	28.978
	S9_18655501	7.25752	7.70637	9.06523	25.056	19.485	31.953
	S9_18655531	9.27054	9.50158	10.3965	29.045	22.118	34.047
	S9_18655557	8.7726	9.15454	9.95687	29.524	22.648	34.643
	S9_18655613	5.76761	6.0122	10.1822	21.092	15.858	35.327
	S9_18655665	6.04552	6.47911	9.40545	21.894	16.865	33.63
	S9_18655689	6.07878	6.61863	7.90749	21.739	16.955	29.214
	S9_18655737	7.1381	7.44773	9.04307	25.373	19.27	32.583
	S9_18655901	7.00648	6.31066	6.45441	22.457	16.615	22.624
	S9_18655918	5.43296	5.72361	6.0021	20.418	15.442	24.165
	S9_18656031	8.10783	8.07725	8.3813	28.719	20.829	31.605
	S9_18656038	8.10783	7.86356	8.3813	28.719	20.341	31.605
	S9_18656764	8.74412	9.36449	7.13256	30.354	23.783	27.57
	S9_18656794	8.7533	9.76419	8.59893	29.249	23.896	28.125
	S9_18656827	8.91147	9.22045	9.87982	28.898	22.297	33.529
	S9_18656940	7.36642	7.69904	8.59628	27.019	20.266	30.071
	S9_18658588	6.03989	6.35055	10.2461	22.524	16.806	36.544
	S9_18658643	6.48794	6.95304	8.09319	23.016	17.838	29.246
	S9_18659237	5.73952	6.08457	7.81135	21.409	16.312	29.989
	S9_18659404	9.32209	9.59421	10.2348	32.358	24.797	37.125
	S9_18659470	6.75476	7.34164	9.78302	23.643	18.636	34.332
	S9_18659711	7.41505	7.56968	8.56637	25.821	19.336	31.124
	S9_18659720	7.3206	7.50049	8.56637	25.733	19.283	31.124
	S9_18659896	6.87406	7.13359	8.33616	24.537	18.768	30.608
	S9_18660066	6.77371	7.30742	8.73734	24.662	19.343	32.621
	S9_18660259	6.07511	6.21292	7.18381	22.232	16.735	27.123
	S9_18660450	5.87112	6.27508	7.41642	21.333	16.665	27.782
	S9_18660523	5.69568	6.47719	8.39045	17.389	14.62	26.632
	S9_18660540	8.11824	9.00607	11.4444	24.57	20.559	35.328
	S9_18660715	6.51859	6.74355	7.57072	20.882	15.868	25.444
	S9_18661540	8.44944	8.71327	11.5666	29.249	22.282	39.82
	S9_18661855	7.93667	8.22291	10.642	26.938	20.618	36.141
	S9_18661937	9.3234	10.2357	12.278	30.841	25.007	40.455
	S9_18662117	8.63235	9.52738	11.6926	28.787	23.691	38.293
	S9_18662355	9.76942	9.96734	12.1014	32.719	24.923	40.96
	S9_18663462	5.56034	5.68376	8.88626	20.181	14.858	31.837
	S9_18663725	9.37598	9.41454	9.76467	30.945	23.065	34.083
	S9_18663878	8.54909	9.04955	10.5866	28.266	22.068	35.851
	S9_18663922	10.1346	10.124	9.33651	33.326	24.765	33.013
	S9_18663940	11.1148	11.0108	10.2989	33.3	24.715	32.984
	S9_18663961	9.38723	9.73608	9.79134	28.733	22.232	31.169
	S9_18664056	7.23364	7.7776	8.54615	24.853	19.498	30.363
	S9_18664564	12.6172	12.2391	11.2806	39.184	29.022	38.374
	S9_18664675	6.20071	6.91883	8.59159	21.519	17.516	30.167
	S9_18665127	8.41018	8.89757	7.54058	28.522	22.109	27.803
	S9_18665204	9.76183	10.0373	9.26989	31.52	24.128	32.013
	S9_18665213	8.18601	8.50685	9.22845	26.992	20.864	31.786
	S9_18665273	8.26954	8.49707	8.73042	27.958	21.362	31.282
	S9_18665296	8.11985	8.32771	8.73502	27.148	20.895	30.84
	S9_18665328	8.27579	8.75481	9.5589	25.318	19.662	30.863
	S9_18665421	7.09756	7.65744	8.32763	24.569	19.273	30.059
	S9_18665454	8.32653	8.94527	8.45192	28.535	22.247	30.58
	S9_18665556	7.73836	8.36053	9.974	25.721	20.421	33.825
	S9_18665930	8.4922	8.97724	7.50497	28.98	22.557	28.219
	S9_18666368	7.44487	8.40899	8.53831	26.492	21.685	31.375
	S9_18666512	7.66688	7.90816	9.05304	24.345	20.69	29.882
	S9_18666558	6.86915	7.61457	8.14923	24.473	19.688	30.117
	S9_18666591	7.94781	8.51897	9.71171	28.255	22.202	35.499
	S9_18666665	5.39043	5.58673	7.44711	20.066	14.97	28.208
	S9_18667337	6.98898	6.85029	5.80068	24.597	17.733	22.507
	S9_18667510	6.95833	7.42917	9.04184	24.148	18.917	31.895
	S9_18667549	8.02949	8.42273	7.72818	27.196	21.201	28.458
	S9_18667766	10.0093	10.3181	9.3559	31.945	24.609	31.934
	S9_18667863	7.70156	8.18134	8.78328	25.99	20.532	30.774
	S9_18668036	8.14728	8.63761	8.49512	27.057	21.347	30.201
	S9_18668098	7.46318	7.99516	8.65734	25.715	20.208	30.873
	S9_18668139	7.15941	6.70091	8.57985	22.365	17.315	28.354
	S9_18668167	6.43447	6.83499	8.06278	22.279	17.223	28.861
	S9_18668192	8.13389	8.69321	9.34006	27.003	21.228	32.271
	S9_18668397	5.56269	5.82708	7.06721	20.103	15.443	26.509
	S9_18668569	7.9401	8.0775	10.1834	25.623	19.225	33.749
	S9_18668633	6.42648	6.7299	8.26131	23.582	17.927	30.97
	S9_18668686	6.5225	6.95829	8.1126	21.213	16.245	27.756
	S9_18668698	6.37929	7.28387	8.25002	23.888	19.471	31.749
	S9_18668785	9.71117	9.5914	10.7492	32.382	24.258	37.497
	S9_18668818	6.02983	6.33254	6.41348	21.817	16.662	25.006
	S9_18669097	6.53822	6.96198	8.7077	22.886	17.889	31.215
	S9_18669494	10.4804	10.9006	9.7763	33.609	26.161	33.92
	S9_18669651	8.65429	9.08723	10.1693	28.453	22.24	34.573
	S9_18669976	8.35457	8.49186	8.48832	28.784	21.539	30.98
	S9_18669992	8.29476	8.37315	8.38743	28.839	21.512	30.916
	S9_18670022	10.2298	10.3708	10.2901	33.151	25.327	35.015
	S9_18670044	11.675	11.6788	10.5788	36.61	27.761	35.852
	S9_18670167	11.2943	11.748	10.1459	36.275	27.963	35.285
	S9_18670210	10.0515	9.99926	8.54821	32.654	24.247	30.248
	S9_18670333	11.7921	11.7048	11.1742	37.63	28.064	38.335
	S9_18670430	9.72441	10.2223	9.40868	31.582	24.612	32.746
	S9_18670631	6.6924	6.99663	6.62847	21.283	16.171	22.996
	S9_18670686	7.83168	8.31541	8.51656	27.124	20.969	31.131
	S9_18670752	5.40246	6.9756	7.05741	19.288	17.979	26.134
	S9_18670861	7.0866	7.1452	9.20486	24.317	18.27	32.314
	S9_18671108	8.57308	8.71715	11.0008	29.941	22.793	38.72
	S9_18671258	11.8165	11.9933	9.73902	39.008	29.57	35.449
	S9_18671294	9.93776	10.4015	8.4983	34.058	26.227	31.697
	S9_18671301	9.8446	10.3292	8.52083	34.14	26.252	31.858
	S9_18671322	11.1467	11.3147	8.82362	37.127	28.158	32.841
	S9_18671384	13.835	13.583	12.2065	43.632	32.877	41.385
	S9_18671466	10.3271	10.619	9.87864	33.055	25.366	33.774
	S9_18671494	10.339	10.6463	9.88539	33.115	25.476	33.803
	S9_18671541	6.65712	6.64382	7.54209	23.829	17.291	27.92
	S9_18671605	8.23788	8.68997	9.42391	27.589	21.288	32.647
	S9_18671612	8.34071	8.76503	9.51017	27.694	21.344	32.638
	S9_18671734	6.78987	6.90647	7.86341	23.629	17.547	28.627
	S9_18672002	6.30911	7.11238	8.24404	22.212	17.966	29.885
	S9_18672046	6.85984	7.41012	8.68033	25.022	19.564	31.827
	S9_18672234	10.1742	8.36428	8.96301	33.151	20.765	31.524
	S9_18672269	10.7793	8.72004	9.21224	34.615	21.464	32.245
	S9_18672365	8.66348	8.97568	10.0945	26.649	20.379	32.64
	S9_18672392	7.87726	8.85499	9.47835	25.071	20.689	31.886
	S9_18672502	8.15685	8.65571	10.169	24.542	19.103	31.709
	S9_18672514	8.00092	8.53885	10.0213	24.449	19.052	31.801
	S9_18672612	6.97902	7.61	8.58964	24.735	19.36	31.282
	S9_18672733	6.08279	6.47739	8.23688	21.733	16.886	29.658
	S9_18672778	6.30353	6.65382	8.93312	22.663	17.234	31.605
	S9_18672886	6.70331	8.66506	7.51767	24.438	22.734	28.796
	S9_18672924	5.58107	5.89932	8.01548	20.389	15.686	29.709
	S9_18673066	7.32769	7.60097	8.94731	25.579	19.24	32.247
	S9_18673092	7.33603	8.15398	8.89514	25.006	20.635	31.406
	S9_18673189	6.8751	7.27604	8.17484	24.775	19.032	30.724
	S9_18673333	8.89654	9.24451	9.04172	29.807	22.819	32.044
	S9_18673496	8.68504	9.13168	10.4065	29.091	22.373	35.657
	S9_18673742	9.84372	10.2331	9.25988	31.495	24.281	31.93
	S9_18673780	6.28657	6.36539	7.99844	22.105	16.402	28.844
	S9_18674225	7.30898	7.78331	9.11554	25.359	19.92	32.512
	S9_18674365	7.27761	7.75948	9.12983	25.64	20.229	32.817
	S9_18674450	8.11988	8.66591	9.64463	29.387	22.857	36.144
	S9_18674486	5.6858	5.99607	8.23141	21.677	16.324	31.834
	S9_18675321	5.94222	6.04384	7.04839	19.22	14.188	24.241
	S9_18675824	8.7538	9.11207	8.13266	29.186	22.563	26.691
	S9_18676203	8.52388	9.05624	8.80233	28.402	22.098	30.928
	S9_18676989	8.88213	10.1996	13.4346	30.068	25.31	44.405
	S9_18677108	6.1701	6.0892	6.09412	22.594	16.564	23.844
	S9_18677162	7.50379	8.12605	7.64601	26.581	21.638	28.786
	S9_18677322	6.04411	6.31289	7.79531	22.289	16.803	29.531
	S9_18677350	5.64782	5.81189	7.79285	20.992	15.758	29.735
	S9_18677511	7.09008	7.32822	8.67913	24.513	18.76	30.814
	S9_18678916	8.30384	9.24236	8.83256	28.134	22.968	31.092
	S9_18680664	8.35453	8.31121	10.3789	29.767	21.752	37.247
	S9_18680794	7.96369	8.32979	9.36618	26.986	20.702	32.632
	S9_18680834	6.03524	6.42729	8.46469	21.648	16.791	30.606
	S9_18680891	6.21853	6.78486	7.98923	22.349	17.543	29.846
	S9_18681131	6.71704	7.02621	8.71476	20.981	16.135	28.49
	S9_18681152	8.20567	8.71296	9.62472	27.236	21.3	33.111
	S9_18681276	6.96265	7.90788	8.41438	21.927	18.423	27.579
	S9_18694819	6.50976	6.82313	7.79161	23.882	18.302	29.596
	S9_18696942	7.51431	7.24766	5.47119	24.259	17.399	18.899
	S9_18697321	7.54857	8.933	8.80488	25.852	22.644	31.418
	S9_18697344	7.66019	9.26094	8.41426	26.688	23.428	30.63
	S9_18697384	7.30411	7.78561	8.62644	25.373	19.806	31.252
	S9_18697589	8.01047	8.56732	9.01564	27.173	21.291	31.889
	S9_18697672	8.4845	8.937	10.0016	28.441	22.028	34.397
	S9_18697687	7.92082	8.55385	9.18443	28.086	21.915	33.372
	S9_18697853	5.93394	7.72804	6.814	21.252	19.717	25.516
	S9_18697907	7.29353	7.45342	8.35165	25.785	19.251	30.493
	S9_18697946	6.05324	7.92812	8.16623	20.922	19.578	28.739
	S9_18697952	11.5567	11.5851	12.4967	35.946	27.217	40.281
	S9_18698002	5.49128	5.96273	8.56357	19.367	15.208	30.336
	S9_18698030	5.45373	5.95589	7.09979	19.373	15.264	26.099
	S9_18698113	5.76639	6.01911	8.10283	20.749	15.542	26.956
	S9_18698303	6.28716	7.05964	7.66117	21.917	17.805	27.634
	S9_18698485	8.50913	8.87841	7.82851	29.008	22.266	28.558
	S9_18698636	5.80749	6.53511	9.35285	21.526	17.483	34.566
	S9_18698771	7.77757	7.29093	9.15967	24.525	18.765	30.306
	S9_18699036	8.09015	7.80894	9.02279	24.984	19.715	32.293
	S9_18699051	7.86627	8.36793	9.36016	24.537	19.05	33.513
	S9_18699104	8.52855	8.28882	10.5403	26.791	21.2	37.299
	S9_18699208	6.29048	6.70965	8.56631	22.105	17.008	30.776
	S9_18699705	8.87047	8.72614	11.5221	30.693	22.29	39.613
	S9_18699798	6.87296	7.89015	10.1981	24.62	20.351	35.648
	S9_18699840	7.93312	8.40255	9.7777	28.26	21.683	34.862
	S9_18700001	7.07731	7.24217	7.11522	22.66	16.898	23.849
	S9_18700140	8.51024	9.04418	9.77178	28.949	22.384	34.348
	S9_18700194	9.72663	10.6998	8.86414	32.662	26.894	31.989
	S9_18700327	7.12389	7.89729	10.9754	25.141	20.099	37.029
	S9_18700511	5.9339	6.20829	7.48868	21.291	16.292	27.722
	S9_18700836	9.02271	8.46611	13.0481	28.48	22.071	40.889
	S9_18701184	6.45011	6.66023	6.02283	23.231	17.656	23.449
	S9_18701552	8.26282	8.4738	10.7003	28.308	21.591	36.366
	S9_18701567	8.42104	8.17386	11.2674	29.458	21.274	38.261
	S9_18701578	8.31678	8.09927	11.1219	29.363	21.215	38.128
	S9_18701900	8.75719	8.90191	8.08051	29.449	21.954	29.73
	S9_18701915	7.32541	7.86841	7.65055	24.962	19.493	28.15
	S9_18702018	7.24874	7.78086	7.40519	24.935	19.615	27.492
	S9_18702161	7.13306	7.45172	8.72746	24.741	19.075	31
	S9_18702197	7.2599	7.36103	8.7613	24.902	19.132	31.172
	S9_18702293	8.03989	9.21328	9.93584	27.421	22.997	34.804
	S9_18702619	8.63965	8.26302	10.6098	25.597	20.539	32.327
	S9_18702638	8.94188	9.19989	10.8846	29.111	22.671	35.939
	S9_18702661	6.91339	7.11771	8.14655	24.319	18.639	29.912
	S9_18702854	6.77469	6.66454	6.2843	23.971	17.209	24.154
	S9_18702881	6.69534	6.68085	7.08837	23.934	17.585	24.147
	S9_18703060	10.1669	10.379	9.57277	33.241	25.231	33.733
	S9_18703098	7.15222	6.66412	8.87989	23.535	17.995	30.859
	S9_18703133	10.5772	10.9547	11.5722	36.143	27.775	38.62
	S9_18703198	10.673	12.4923	12.5559	33.36	28.571	40.818
	S9_18703220	10.5551	12.2997	12.3944	33.272	28.469	40.677
	S9_18703257	9.70215	9.98923	10.1537	32.611	24.854	36.59
	S9_18703271	9.82862	10.0812	10.1982	32.43	24.748	35.872
	S9_18703291	5.45966	5.95366	6.37458	19.578	15.665	24.219
	S9_18703867	6.94896	7.41469	8.974	24.449	18.911	32.196
	S9_18703958	6.35138	6.91325	9.27527	22.851	17.799	33.119
	S9_18703974	6.46296	6.93851	9.29808	22.999	17.859	33.181
	S9_18704445	8.01183	7.73639	9.7765	25.087	19.866	32.173
	S9_18704513	11.9967	11.2889	15.8428	39.803	28.649	50.588
	S9_18704578	7.51347	8.32056	10.0912	25.766	20.783	34.623
	S9_18704644	6.26189	6.64936	9.33398	21.532	16.596	31.874
	S9_18704812	10.0369	10.1883	11.7332	33.219	25.411	39.939
	S9_18704842	8.33027	8.75602	9.58954	28.619	22.137	34.061
	S9_18704970	7.5884	7.04386	9.42405	26.389	18.178	33.721
	S9_18705248	7.77291	8.25115	9.25444	26.22	20.42	32.253
	S9_18705338	5.46819	7.16797	8.19608	19.141	17.989	29.099
	S9_18705595	11.1809	11.217	10.8081	35.4	26.866	36.699
	S9_18705639	9.43726	9.83304	8.82968	31.363	24.089	31.74
	S9_18705882	6.08115	7.54097	7.84001	21.831	19.488	28.824
	S9_18706501	8.48941	8.19637	9.74244	26.593	20.847	32.115
	S9_18706567	5.82137	6.19276	6.49293	20.777	16.041	24.464
	S9_18706586	7.33064	7.9025	8.30173	25.441	20.018	29.947
	S9_18706637	7.68946	8.11618	8.6111	25.76	20.182	30.212
	S9_18706714	9.26782	9.50618	10.1392	29.541	22.856	33.437
	S9_18711800	8.75642	9.8679	10.5787	30.224	25.468	37.62
	S9_18712272	11.5431	11.7893	11.5266	38.019	29.005	40.199
	S9_18712429	9.83153	10.1777	9.05316	31.412	24.14	31.091
	S9_18712482	6.49827	8.32214	7.91378	20.45	19.046	26.123
	S9_18712502	6.97196	7.34695	8.96313	25.249	19.559	30.029
	S9_18712613	8.25841	8.68725	9.69291	24.749	19.368	30.381
	S9_18712642	8.3264	8.69758	9.64329	25.007	19.366	30.523
	S9_18712661	8.38708	8.81876	9.7174	24.988	19.424	30.491
	S9_18716262	8.88709	9.37758	9.71283	30.651	23.589	35.057
	S9_18716323	8.22274	8.67917	9.48875	27.52	21.243	32.793
	S9_18716447	9.79312	9.65168	9.21802	32.2	23.796	32.237
	S9_18716633	5.92823	6.04868	5.85577	22.555	16.567	23.894
	S9_18717356	7.73812	7.97914	9.40308	28.122	21.025	34.841
	S9_18717882	6.76379	7.41681	8.26288	21.987	17.368	27.646
	S9_18718232	7.33251	7.60194	10.7808	25.371	19.573	36.894
	S9_18718291	6.46899	6.91844	7.66282	23.034	17.895	28.594
	S9_18718352	8.28719	9.62004	9.3559	27.095	23.582	31.934
	S9_18718827	7.36727	7.81667	9.0295	25.154	19.497	31.623
	S9_18719080	7.17727	7.75781	9.21952	24.562	19.257	32.388
	S9_18719199	5.4581	6.29751	6.74381	19.757	16.661	25.483
	S9_18719267	7.95888	8.036	9.6399	28.086	20.775	35.21
	S9_18719373	8.2579	8.6888	8.80148	28.525	22.149	31.583
	S9_18719407	11.5584	11.6788	11.0714	35.688	26.784	35.889
	S9_18725680	8.65535	8.8648	10.2669	30.646	23.247	36.991
	S9_18725689	8.39554	8.73168	10.3432	29.063	22.308	36.116
	S9_18726186	9.43081	9.66867	9.86455	31.107	23.774	34.159
	S9_18726211	7.6293	8.09047	9.6249	26.299	20.319	34.02
	S9_18726328	7.23029	8.31494	8.63023	25.149	20.923	31.158
	S9_18726416	10.0257	10.3932	9.91829	32.661	25.129	34.237
	S9_18726446	8.54645	8.93991	8.82871	28.52	22.103	31.044
	S9_18726458	8.74591	9.13717	8.93885	28.672	22.325	31.137
	S9_18726488	7.39504	7.76145	8.74751	24.941	19.435	30.417
	S9_18726529	9.20293	10.2141	9.30252	31.218	25.66	33.402
	S9_18726587	8.69082	9.14419	9.32408	29.2	22.587	33.179
	S9_18726629	11.6345	11.8224	10.3349	36.443	27.724	35.082
	S9_18726769	8.62215	9.1356	10.0929	29.066	22.465	35.259
	S9_18726776	8.747	9.13257	10.1391	29	22.477	34.852
	S9_18726812	7.58588	7.94738	8.78909	25.6	19.902	30.616
	S9_18727013	7.88626	8.34782	8.29916	26.68	20.701	29.646
	S9_18727036	6.60378	7.26745	9.12094	22.516	18.068	31.557
	S9_18727063	6.57362	7.18725	9.08262	22.357	17.956	31.379
	S9_18727166	8.52535	9.01036	8.22445	28.983	22.582	29.53
	S9_18727205	8.80297	9.17092	8.42034	28.906	22.282	29.54
	S9_18727224	8.83354	9.82513	8.87283	30.008	24.346	32.019
	S9_18727291	8.59314	9.05531	10.3453	29.709	23.237	36.789
	S9_18727685	8.53627	8.915	10.6383	29.813	22.812	37.447
	S9_18727920	8.49202	8.65819	13.2639	29.564	22.304	44.201
	S9_18727939	7.07346	7.46274	10.884	24.725	19.079	36.952
	S9_18728005	7.70584	7.88333	9.58394	26.419	19.913	33.84
	S9_18728036	6.6889	6.87361	9.81813	24.034	18.125	35.003
	S9_18728150	6.93862	7.87264	8.22941	24.945	20.644	30.599
	S9_18728834	8.06311	8.92042	7.99572	28.49	23.445	29.773
	S9_18728842	5.72883	7.54992	5.95873	20.785	19.544	22.779
	S9_18728927	6.79675	7.39894	8.29653	24.607	19.445	31.001
	S9_18729000	6.33357	6.60309	6.8727	22.324	16.889	25.214
	S9_18729023	5.56206	5.57437	7.58321	20.852	15.02	28.449
	S9_18729177	7.34413	7.73145	9.78097	25.124	19.602	33.925
	S9_18729273	5.89388	6.03678	7.92431	21.423	16.209	29.712
	S9_18729437	6.77544	7.36626	8.06656	24.561	19.289	30.494
	S9_18729584	6.44046	6.70653	7.65275	22.741	17.276	28.029
	S9_18729841	8.02311	9.84182	9.21553	27.207	24.253	32.618
	S9_18729861	8.11624	9.97412	7.87939	27.288	24.226	28.764
	S9_18729993	7.26648	7.8877	8.47546	24.965	19.632	29.899
	S9_18730091	10.6659	11.5127	8.98661	34.218	27.742	31.178
	S9_18730266	6.11866	6.41058	7.07328	22.128	16.707	26.194
	S9_18730433	6.67683	6.88516	7.15147	23.575	17.557	26.574
	S9_18730492	6.64144	6.52497	8.07321	23.3	16.821	29.425
	S9_18730526	6.26425	6.39413	8.65862	23.059	17.017	32.299
	S9_18730572	5.41451	5.66708	6.61773	19.802	14.985	24.924
	S9_18730740	7.54555	7.82258	8.69588	26.602	20.051	31.784
	S9_18730986	8.79234	9.35309	9.11654	28.873	22.561	31.521
	S9_18731015	8.12907	9.05423	9.27964	28.093	22.849	32.984
	S9_18731180	9.15372	9.66677	11.2966	29.967	23.577	37.52
	S9_18731199	7.36212	7.88586	8.67819	24.654	19.638	30.032
	S9_18731227	8.86774	9.91176	8.9141	29.78	24.628	31.771
	S9_18731322	6.08021	6.39847	7.96142	21.425	16.275	28.909
	S9_18731428	10.0127	10.3191	8.94025	32.34	24.688	31.46
	S9_18731914	7.49991	9.90497	8.65402	25.986	24.901	28.404
	S9_18732027	10.378	10.333	12.3582	33.57	25.391	40.595
	S9_18733007	9.36434	10.8779	8.73959	31.418	27.259	31.114
	S9_18760075	7.6245	9.44115	9.36761	27.654	24.674	34.919
	S9_18793981	5.87926	7.32512	6.90749	21.825	19.415	26.722
	S9_18798032	5.98105	6.94211	9.40735	21.423	17.91	33.583
	S9_18827157	7.80096	8.7876	8.23014	24.088	19.965	27.295
	S9_18833129	7.98376	8.78885	7.85359	28.168	22.595	29.927
	S9_18833679	9.09128	9.59411	10.9123	30.031	23.395	37.194
	S9_18833911	10.7878	12.4488	13.7533	34.982	30.045	44.894
	S9_18839662	7.09796	8.42952	8.57109	24.783	21.294	30.78
	S9_18843778	6.30568	7.20661	9.36021	23.268	19.276	34.917
	S9_18844579	6.43363	8.1367	7.24673	23.473	21.043	27.801
	S9_18861481	8.2336	8.87602	9.7085	29.685	23	35.992
	S9_18866596	6.8318	8.55163	7.73587	24.657	21.97	28.818
	S9_18867178	5.69678	7.61787	9.57274	20.733	19.511	34.086
	S9_18867646	5.56301	6.33547	6.96807	19.769	16.507	25.77
	S9_18867657	5.66647	6.44546	8.15645	19.966	16.69	29.229
	S9_18906703	6.06026	7.69176	6.87196	21.854	19.838	25.925
	S9_18906840	5.42089	6.6649	6.31379	19.431	17.102	23.656
	S9_18908908	5.79583	6.94123	7.78336	17.838	17.663	25.285
	S9_18916503	7.69504	9.68315	7.5643	26.979	24.111	28.64
	S9_18916522	7.82333	9.83508	7.69601	27.396	24.531	29.099
	S9_18927179	5.99913	7.75298	7.97704	20.955	19.41	28.652
	S9_18927384	5.62111	7.37222	7.08115	19.679	18.383	25.732
	S9_18927430	6.49738	7.33149	7.24403	22.26	18.471	25.815
	S9_18945566	5.62033	6.28399	7.36684	21.142	16.742	28.291
	S9_18950019	5.67764	7.27155	6.53387	20.65	19.109	25.051
	S9_18956070	5.5044	5.76912	8.32962	19.898	15.118	27.183
	S9_18956090	6.36005	6.90091	9.23298	22.776	17.81	30.3
	S9_18957447	6.86012	8.7644	7.46749	24.821	22.21	28.83
	S9_18974280	9.61078	8.8573	13.8888	31.468	21.944	44.595
	S9_18984404	8.80082	9.4752	9.35761	28.882	22.913	32.392
	S9_18995722	5.82062	6.06956	8.8014	20.887	16.136	30.935
	S9_19003525	10.1457	10.165	10.126	33.201	25.454	35.293
	S9_19009981	8.80338	9.48121	10.0972	31.047	24.188	37.171
	S9_19016682	8.21061	8.95261	8.36734	28.596	23.056	30.874
	S9_19021746	6.87749	7.85533	9.02482	24.481	20.357	32.557
	S9_19036540	11.2789	11.9072	9.95039	36.445	28.93	35.465
	S9_19041077	8.5932	9.07885	11.035	30.326	23.085	39.369
	S9_19045357	5.45094	8.33586	7.14845	19.407	21.055	25.969
	S9_19046335	7.24649	7.44196	7.59232	25.095	18.841	25.286
	S9_19067257	10.8114	10.8933	11.0125	32.335	24.636	34.826
	S9_19067292	9.75806	10.5311	9.86726	32.315	26.173	34.533
	S9_19067430	7.96827	7.90351	10.4541	27.253	20.186	36.231
	S9_19070280	7.93889	8.41754	10.0862	27.868	21.568	35.605
	S9_19074999	11.011	11.225	11.0976	32.978	25.392	34.83
	S9_19075253	9.95956	10.3065	10.3752	32.595	24.893	35.342
	S9_19076953	11.9561	11.3839	13.5627	37.94	27.78	43.831
	S9_19077333	6.70633	6.7606	9.1763	24.316	17.721	33.285
	S9_19077397	6.70648	7.21863	9.28181	23.415	18.311	32.987
	S9_19077434	7.41249	7.88462	9.75555	26.285	20.337	35.298
	S9_19077495	8.3797	8.57473	10.0677	29.776	22.258	36.771
	S9_19077658	8.80189	8.97204	10.6975	30.214	22.825	37.745
	S9_19078073	9.124	10.8768	9.2666	31.004	27.054	32.955
	S9_19078317	7.55345	7.95511	8.80137	23.066	18.059	28.672
	S9_19079096	8.38338	10.4232	10.9439	28.703	26.227	37.698
	S9_19079105	9.08567	11.2195	10.8041	30.278	27.649	37.065
	S9_19080047	11.8292	11.9831	16.2996	38.422	29.02	50.969
	S9_19080801	9.12213	10.408	15.1253	30.874	25.774	48.199
	S9_19080815	9.28353	10.4219	15.2389	31.303	26.09	48.475
	S9_19080829	9.63818	10.6203	15.4556	32.645	26.856	49.488
	S9_19080949	6.73791	6.88326	7.29976	23.822	18.006	27.69
	S9_19082250	8.62788	9.60111	10.425	27.56	22.537	34.94
	S9_19082399	6.24825	6.44609	9.32795	22.716	16.931	34.202
	S9_19082549	8.4788	8.81659	10.8323	27.939	21.474	36.33
	S9_19082693	10.3908	10.4576	10.3129	35.226	25.996	36.807
	S9_19083097	7.55549	8.06179	10.1976	23.016	18.02	32.291
	S9_19083778	8.20548	8.63791	10.3903	27.546	21.339	35.694
	S9_19083962	9.55224	9.46942	11.1207	31.825	23.757	37.997
	S9_19083997	8.97114	9.33764	12.0819	28.04	21.348	38.211
	S9_19084274	9.69642	9.54837	10.9984	32.034	23.968	37.7
	S9_19084401	9.53027	9.79159	8.85921	32.855	24.869	32.97
	S9_19084486	5.68651	6.02689	6.19212	21.092	16.504	24.419
	S9_19085640	6.17737	6.50579	7.06499	21.802	16.56	26.239
	S9_19086537	10.0287	9.93181	12.6536	33.375	24.903	41.916
	S9_19086638	8.44499	8.10695	7.99229	28.333	20.402	28.015
	S9_19086683	6.70202	6.8965	7.60502	24.938	18.586	29.059
	S9_19086715	6.79607	6.95206	7.87814	25.353	18.773	29.771
	S9_19086783	8.75127	8.7251	8.82258	30.2	22.272	31.867
	S9_19086801	8.75326	8.66232	8.71276	30.229	22.127	31.851
	S9_19087686	6.79439	6.7218	8.98945	23.845	17.263	32.285
	S9_19087881	7.35347	7.8707	8.72647	24.824	19.372	30.636
	S9_19087950	6.02401	6.04157	7.67805	21.254	15.803	27.749
	S9_19087957	6.02401	6.09402	7.67805	21.254	15.828	27.749
	S9_19088036	6.11603	6.1392	7.11901	21.882	16.113	26.744
	S9_19088220	7.22066	6.37362	8.32898	22.106	16.324	26.815
	S9_19088297	6.18171	6.11457	6.87212	22.163	16.081	25.865
	S9_19088327	8.89715	9.14879	10.154	30.067	22.983	35.73
	S9_19088402	7.45525	8.09197	8.83256	23.231	18.293	29.14
	S9_19088455	5.77193	6.37751	7.34619	20.435	16.213	26.963
	S9_19088560	6.31192	6.49744	7.34998	22.854	17.157	28.014
	S9_19088692	7.46195	7.59112	8.13384	25.259	19.005	28.995
	S9_19088713	7.53118	7.60628	7.8932	25.28	19.029	28.07
	S9_19088734	9.08112	8.43804	9.8173	27.779	20.988	31.779
	S9_19088765	10.6225	8.03378	11.3723	34.73	20.442	38.658
	S9_19088839	7.33263	7.45474	9.71906	25.234	18.914	34.064
	S9_19088884	9.23505	9.57007	13.4283	30.704	23.472	43.427
	S9_19088992	8.34453	8.37118	9.21623	28.108	21.164	32.348
	S9_19109584	8.15013	7.56904	7.62736	29.174	20.407	29.339
	S9_19120670	5.78808	5.93599	7.69799	20.68	15.297	28.367
	S9_19120694	8.03092	7.9621	8.67687	28.092	20.294	32.116
	S9_19121026	6.18565	6.24951	7.12809	21.913	16.021	26.345
	S9_19121153	9.27269	8.669	12.0724	31.472	22.295	41.008
	S9_19133294	7.29925	7.07998	8.29192	24.768	18.027	29.36
	S9_19136521	6.05767	6.0517	8.14371	21.565	15.677	29.403
	S9_19136778	7.84995	7.54105	8.78893	26.625	19.048	31.308
	S9_19934313	7.65514	7.98238	8.94823	27.479	20.813	33.148
	S9_19934876	6.069	6.45035	8.37274	23.036	17.686	32.178
	S9_19935915	6.63733	6.8562	7.8986	24.468	18.545	29.864
	S9_19937018	7.45282	7.84472	8.67498	27.457	20.967	32.762
	S9_19937037	7.40926	7.86085	9.31428	26.878	20.754	34.14
	S9_24624493	6.02741	11.9291	6.4249	22.723	30.15	24.998
	S9_30635238	9.53754	10.0024	12.8951	32.83	25.676	43.4
	S9_32936950	6.69832	7.0227	6.04458	23.751	18.179	23.001
	S9_32947096	5.9756	6.22271	6.10336	21.102	15.979	22.749
	S10_1234469	5.59518	6.05102	9.99012	20.569	15.954	34.948
	S10_1382812	6.18183	5.93297	13.4579	22.192	15.634	43.961
	S10_1757903	5.99486	6.12581	9.96525	21.162	15.835	34.425
	S10_1958924	5.77692	6.1555	9.81158	20.575	15.891	34.472
	S10_1958957	6.66553	6.80713	11.2234	23.461	17.723	38.011
	S10_14696475	6.08316	5.66115	7.36896	21.508	14.741	27.105
	S11_31011559	6.14967	8.2114	9.61522	23.152	21.819	35.893
	S11_31011582	6.23176	7.82082	9.60734	23.191	20.874	35.797
	S11_32943008	7.15346	10.298	10.1658	24.624	25.199	34.589
	S12_11465146	6.69465	7.05014	10.6323	24.376	18.686	38.575
	S12_11465238	5.51628	5.86829	6.28796	20.241	15.558	24.543
	S12_11824515	7.34906	8.99038	14.0454	25.89	22.56	45.913
	S12_41916140	7.35681	5.72026	7.48789	23.546	13.192	25.791
	S12_41916150	7.43514	6.12226	6.4919	24.121	14.299	22.595
	S13_21794433	5.95249	5.99512	8.27131	21.777	15.935	30.372
	S13_21794450	6.99529	6.84306	11.3563	24.868	17.87	39.276
	S13_21794893	5.78315	6.01588	8.48197	20.94	16.207	30.866
	S14_6056639	10.3672	10.9179	9.24727	34.183	27.208	33.281
	S14_6062254	11.7096	10.163	10.5879	36.159	23.484	34.858
	S14_6069341	9.50415	10.3189	7.48294	32.144	26.135	27.645
	S15_8747712	7.01643	5.48075	6.36858	25.54	14.672	24.915
	S15_8747792	9.29882	7.36963	7.96762	30.882	18.736	29.099
	S15_8749105	6.44049	6.05318	6.8935	23.124	16.065	25.87
	S15_17655704	5.89221	5.64285	6.59884	18.85	13.045	22.661
	S15_17655737	5.78391	5.4564	6.57869	18.633	12.811	22.575
	S15_17781273	5.72587	7.49286	6.27079	17.797	16.943	20.813
	S15_18022387	7.74369	8.27392	10.3496	23.71	18.9	32.302
	S15_18105454	5.85752	6.30579	8.04051	20.992	16.657	29.781
	S15_18105492	7.33562	7.75461	8.71137	24.926	19.718	30.446
	S15_18105704	8.38358	9.1601	9.0272	28.892	23.605	32.398
	S15_18356495	6.29626	7.53301	8.88197	18.98	18.531	28.151
	S15_18356505	6.38921	7.57915	8.97976	19.368	18.829	28.459
	S15_20047517	6.41401	8.36063	9.50869	20.621	19.33	31.469
	S15_20047569	6.40142	8.17547	10.246	19.83	18.611	32.644
	S15_22068551	5.82169	5.66706	6.39089	20.252	14.444	23.543
	S16_6924274	6.07826	7.81293	6.92775	18.8	17.659	22.796
	S16_6924304	5.99268	7.75607	6.51021	18.209	17.233	21.236
	S16_15342987	5.98966	8.37541	7.34279	18.531	19.238	24.093
	S16_35181981	5.83968	6.0653	5.45516	18.295	14.308	18.118
	S17_3872801	9.02896	8.86246	5.77963	30.336	22.293	22.039
	S17_3953339	6.09524	5.81859	6.73081	22.833	15.902	26.544
	S17_13458692	5.97273	7.8011	7.35621	18.449	17.628	23.874
	S17_25404271	5.56369	5.58294	7.04399	19.928	14.606	25.939
	S17_25404282	7.27024	7.43609	7.43196	25.897	19.33	28.259
	S17_35258586	12.7401	16.2018	11.4582	39.936	36.413	36.036
	S17_35260232	11.4447	14.3669	9.53747	36.345	33.075	33.494
	S17_35264149	8.60674	10.5416	9.47726	30.918	27.38	35.384
	S18_17480318	5.81161	7.33828	6.49349	18.573	17.22	22.344
	S18_18519644	5.68087	7.32165	9.70217	20.653	19.002	34.359
	S18_23595459	5.49147	7.25121	7.70783	19.594	18.435	25.419
	S18_25663268	6.86056	8.76251	8.4919	24.14	21.915	30.702
	S18_25663423	5.73912	7.74538	7.82775	20.395	19.5	28.085
	S18_25710642	5.56287	6.04278	5.65433	19.62	15.531	21.312
	S18_25710754	5.62711	5.54538	5.77924	19.995	14.454	21.68
	S18_25721740	7.20042	8.19297	9.56384	26.236	21.256	34.96
	S18_25722919	5.70507	6.60095	7.85115	17.955	15.052	26.03
	S18_25724947	6.48128	8.22538	7.30041	22.514	20.874	27.069
	S18_25725021	6.30781	7.16035	8.61687	22.72	18.799	31.689
	S18_25725069	6.79885	7.74809	8.55802	24.209	19.792	31.123
	S18_25725081	7.61005	8.37378	8.86889	26.459	21.068	31.428
	S18_25725094	8.5188	9.11181	10.2598	28.634	22.438	35.414
	S18_25725197	7.27144	8.13317	9.71643	25.412	20.702	34.517
	S18_25725791	7.24034	7.64315	9.48221	24.642	19.273	32.734
	S18_25725832	5.75895	6.85946	8.1128	20.177	17.19	28.816
	S18_25725930	6.71081	7.62322	9.24939	22.834	18.861	31.964
	S18_25726038	7.62646	8.04023	10.4827	26.378	20.169	36.122
	S18_25726096	7.23867	8.00351	9.63931	24.58	19.901	32.914
	S18_25726170	6.98355	7.68888	9.08061	24.288	19.841	32.128
	S18_25726187	6.98355	7.77016	9.08061	24.288	19.783	32.128
	S18_25726220	7.20469	8.03176	8.90981	24.679	20.11	31.381
	S18_25726292	7.23975	8.12251	9.11476	24.304	19.934	31.51
	S18_25726310	7.0901	8.00116	8.88636	24.174	19.962	31.208
	S18_25726337	6.93919	7.78141	8.72851	24.294	19.775	31.493
	S18_25726365	8.90091	9.80947	11.6944	29.603	24.004	38.416
	S18_25726373	10.2273	10.7568	12.2476	33.542	26.199	40.24
	S18_25726471	7.98796	8.20828	9.43126	28.05	21.236	34.04
	S18_25726513	7.60499	8.31203	9.92154	26.136	20.885	34.736
	S18_25726533	7.52886	8.37728	9.51191	25.96	20.834	33.429
	S18_25726589	8.58685	9.17598	11.0567	29.216	22.699	37.979
	S18_25726615	9.51384	10.2446	13.8817	31.838	25.287	44.311
	S18_25726626	8.36116	9.23732	11.9201	27.985	22.724	39.082
	S18_25726713	8.25767	9.04844	9.95315	28.244	22.78	35.131
	S18_25726851	8.41239	9.07646	8.53819	28.866	22.837	31.342
	S18_25726885	8.96325	9.54342	9.39924	30.3	23.89	34.066
	S18_25726902	8.96686	9.54789	9.40538	30.299	23.894	34.069
	S18_25727682	9.46977	9.90577	11.7034	29.504	22.893	37.827
	S18_26008395	6.43919	6.78542	5.65474	23.245	18.047	22.666
	S18_26020900	5.47076	5.55464	7.32358	19.493	14.441	26.985
	S18_26022619	6.99796	5.41847	5.66338	24.369	14.17	21.71
	S18_26166888	6.22387	7.37485	6.85589	21.957	19.033	25.482
	S18_26266445	7.57102	8.11307	7.94635	27.361	21.095	30.114
	S18_26388209	6.57359	7.02187	6.56968	20.166	15.847	21.525
	S19_8776419	7.01632	5.49793	6.25108	24.584	14.297	20.988
	S19_43083236	5.57468	6.21293	9.84741	20.302	16.317	34.871
