# Supplementary material for: Genome-Wide Association Study of Glucosinolate Metabolites (mGWAS) in Brassica napus L
Source: Plants (Basel). 2023 Feb 1;12(3):639. doi: 10.3390/plants12030639 (PMC9921834; doi:10.3390/plants12030639)
Supplement: Supplementary file 1 [file plants-12-00639-s001.zip › Table S2. Summary of interval regions for 6 glucosinolate metabolites in B. napus.xlsx]

## Sheet: Sheet1
Table S2. Summary of interval regions for 6 glucosinolate metabolites in B. napus
Metabolite	Environment	Chr.	pos. (Mb)	NO. of SNPs	-log(P-value)	R2(%)
m145	2017cq	A01	7.2~19.91	43	5.38~8.19	16.43~28.64
		A02	1.17~8.6	12	5.45~7.02	19.56~26.05
		A03	6.1~25.6	4	6.04~7.18	18.38~25.51
		A04	3.1~18.78	10	5.49~6.45	17.41~22.72
		A05	1.8~22.5	49	5.4~10.98	16.93~32.15
		A06	2.7~24.07	404	5.38~18.09	16.91~49.67
		A07	6.78~22.94	26	5.4~9.92	17.07~32.92
		A08	3.66~11.76	29	5.42~11.5	16.56~34.33
		A09	0.68~29.73	920	5.38~14	16.75~43.75
		A10	10.47~16.65	3	5.64~5.87	19.6~20.83
		C01	10.88~34.87	10	5.4~8.67	18.71~26.17
		C02	2.77~36.34	10	5.88~9	20.39~30.83
		C03	55.56~55.7	3	5.77~6.91	20.25~23.58
		C04	6.06~37.5	7	5.63~8.37	17.68~26.27
		C05	9.13~28.86	11	5.41~6.91	18.27~23.92
		C06	28.96~28.96	2	6.76~7.98	20.69~23.75
		C07	34.13~42.14	6	5.47~12.38	17.99~38.63
		C08	17.48~31.68	45	5.39~11.98	17~37.95
		C09	2.77~30.95	2	5.82~5.9	17.58~21.56
	2018cq	A01	7.19~19.96	49	5.38~10.76	13.24~27.13
		A02	0.27~21.5	103	5.39~9.26	12.97~24.26
		A03	10.74~25.61	19	5.5~8.19	12.61~19.34
		A04	3.11~18.78	21	5.43~8.1	12.53~21.41
		A05	1.53~19.47	114	5.38~10.71	12.13~26.74
		A06	0.26~24.1	691	5.38~17.24	12.39~38.08
		A07	0.88~22.93	44	5.41~9.19	12.68~21.49
		A08	0.16~12.17	157	5.38~17.93	12.55~39.68
		A09	0.68~33.04	1211	5.38~13.86	12.02~33.43
		A10	1.38~17.04	8	5.39~6.79	14.3~17.98
		C01	10.88~33.77	9	5.42~8.23	12.11~20.89
		C02	5.2~36.95	12	5.41~8.66	14.98~22.88
		C03	5.63~58.08	15	5.38~11.08	12.88~60.76
		C04	6.06~47.09	6	5.39~7.61	12.36~18.39
		C05	0.92~20.05	21	5.39~8.66	12.89~19.99
		C06	15.34~15.34	2	6.74~7.33	15.57~17.23
		C07	8.54~42.14	12	5.56~14.21	14.52~32.78
		C08	17.48~33.78	47	5.59~10.64	13.15~26.19
		C09	53.72	1	5.61	15.36
	BLUP	A01	7.19~19.81	19	5.43~10.01	18.29~33.88
		A02	3.45~23.94	16	5.47~8.65	19.7~30.67
		A03	12.81~25.16	2	5.4~5.4	17.93~20.72
		A04	8.29~14.41	4	5.56~8.02	21.94~27.7
		A05	2.97~12.18	12	5.38~5.87	17.04~21.83
		A06	3.06~16.08	45	5.38~8.36	17.52~27.52
		A07	8.53~15.46	27	5.39~8.09	17.22~28.14
		A08	0.92~13.12	13	5.45~7.03	18.41~28.21
		A09	1.42~26.89	483	5.38~10.64	16.88~37.93
		A10	14.41	1	5.51	21.03
		C01	32.94~33.77	3	6.69~8.85	25.55~37.48
		C02	11.47~22.62	9	5.4~6.38	21.17~24.63
		C03	16.86~55.7	7	5.84~9.48	21.39~33.71
		C04	6.06~42.41	2	5.76~6.52	19.35~23.82
		C05	18.02~20.05	7	5.6~6.67	18.1~22.87
		C06	6.92~35.79	14	5.4~7.31	17.38~26.31
		C07	13.46~35.26	8	5.38~9.08	17.33~29.72
		C08	17.48~34.94	7	5.42~6.35	17.5~23.04
		C09	4.9	1	6.19	23.81
m150	2017cq	A01	18.04~21.22	51	5.44~11.59	20.3~37.07
		A02	0.42~24.17	17	5.41~7.95	18.62~25.12
		A03	3.72~27.88	7	5.53~9.46	17.66~33.12
		A04	8.24~8.71	9	5.42~8.03	16.77~25.78
		A05	3.47~14.85	37	5.4~8.72	16.33~26.44
		A06	1.69~23.97	340	5.38~11.95	16.44~36.87
		A07	3.51~15.88	79	5.39~9.53	17.07~32.22
		A08	0.63~11.76	20	5.39~10.21	17.62~35.38
		A09	1.43~32.95	1304	5.38~14.58	16.99~45.47
		A10	1.23~16.99	17	5.4~6.67	16.79~23.46
		C01	1.77~34.38	14	5.42~8.78	17.45~30.57
		C02	10.25~41.92	14	5.51~12.09	21.45~36.74
		C03	13.15~48.4	7	5.39~9.4	19.92~32.23
		C04	6.05~39.75	10	5.57~15.76	17.96~45.21
		C05	1.56~30.95	42	5.43~11.01	17.47~35.91
		C06	3.44~35.29	13	5.41~6.24	17.5~26.32
		C07	2.23~35.26	15	5.4~12.74	18.45~39.94
		C08	1.66~34.95	81	5.4~10.61	16.82~35.16
		C09	8.78~43.08	3	5.57~7.02	20.3~25.23
	2018cq	A01	18.04~20.7	92	5.42~15.63	14.34~35.46
		A02	1.16~23.94	21	5.41~9.7	14.45~23.99
		A03	5.22~27.88	34	5.39~10.45	13.06~23.89
		A04	6.71~8.29	2	5.83~6.58	15.05~17.02
		A05	3.49~20.52	36	5.38~9.16	12.46~23.96
		A06	3.05~23.96	319	5.39~12.66	11.82~30.93
		A07	0.88~12.72	64	5.38~9.54	11.98~23.87
		A08	2.07~12.17	49	5.45~11.33	12.49~25.38
		A09	1.59~33.04	1791	5.38~15.31	11.96~34.38
		A10	0.5~16.46	15	5.41~7.26	14.17~18.22
		C01	10.88~32.94	5	5.53~10.3	12.32~25.2
		C02	5.87~41.92	17	5.5~12.31	13.19~30.73
		C03	19.57~55.74	16	5.44~10.06	13.03~24.68
		C04	6.05~45.54	9	5.76~10.91	13.75~27.21
		C05	1.56~22.07	29	5.46~9.16	12.81~23.61
		C06	6.92~35.18	10	5.67~8.38	13.25~19.41
		C07	3.87~36.04	19	5.46~16.2	13.89~36.41
		C08	17.4~36.84	88	5.41~10.75	11.88~26.2
		C09	5.37~43.08	4	5.5~12.85	14.3~31.35
	BLUP	A01	2.82~22.96	95	5.47~15.92	18.37~51.97
		A02	0.42~24.42	66	5.39~11.72	18.31~38.2
		A03	3.73~28.17	95	5.38~13.71	18.08~47.09
		A04	7.76~14.25	18	5.39~11.03	18.08~34.54
		A05	1.12~20.69	134	5.4~10.74	17.58~38.68
		A06	1.69~23.96	210	5.38~12.69	17.97~42.18
		A07	6.78~21.88	237	5.38~15.95	17.72~50.6
		A08	0.68~13.29	68	5.38~12.97	17.6~40.01
		A09	0.39~32.95	1974	5.38~17.72	17.27~54.44
		A10	0.5~15.23	28	5.43~13.45	19.49~43.96
		C01	1.77~34.38	20	5.48~10.99	20.7~40.26
		C02	10.21~43.88	28	5.49~14.41	20.05~47.77
		C03	13.14~59.5	29	5.43~12.55	19.99~42.32
		C04	3.89~46.66	15	5.42~12.43	19.06~39.72
		C05	1.56~36.26	73	5.38~10.83	19.26~37.87
		C06	0.24~35.79	46	5.46~9.44	18.12~34.57
		C07	2.23~42.19	55	5.42~12.27	18.81~39.38
		C08	1.16~36.84	177	5.39~14.16	18.4~47.5
		C09	4.9~45.85	76	5.39~10.98	18.09~37.33
m151	2017cq	A01	19.21~19.65	6	5.45~6.91	17.27~24.16
		A02	18.45~35.84	2	6.85~6.87	24.95~25.04
		A03	11.9~24.25	2	5.45~6.78	20.25~22.06
		A04	14.29~18.78	3	5.39~6.4	19.75~23.12
		A05	1.51~22.5	18	5.49~8.12	17.88~24.86
		A06	4.98~24.07	179	5.38~13.46	16.71~40.79
		A07	7.19~10.61	11	5.4~9.11	17.43~32.45
		A08	5.6~11.76	15	5.56~7.54	17.9~26.06
		A09	1.42~26.92	685	5.38~13.3	17.9~26.06
		A10	10.64~15.79	3	5.39~5.55	19.87~22.86
		C01	10.88~34.38	5	5.59~7.05	17.21~24.46
		C02	10.25~44.75	11	5.4~8.62	20~28.37
		C03	29.47~55.7	5	5.4~6.72	19.94~23.38
		C04	1.53~42.41	7	5.41~9.72	19.45~30.48
		C05	17.53~20.05	6	5.53~7.75	17.41~26.27
		C06	18.08~34.88	2	6.08~6.09	20.81~23.23
		C07	3.87~35.26	6	5.51~11.88	20.98~38.01
		C08	17.48~27.18	9	5.45~6.48	17.9~23.37
		C09	2.77~8.78	2	5.52~8.66	20.04~30.51
	2018cq	A01	19.07~19.91	28	5.45~8.27	17.51~25.39
		A02	1.16~8.64	3	5.46~7.77	17.53~23.32
		A03	10.74~25.12	9	5.38~6.87	14.96~19.15
		A04	14.31~18.78	16	5.5~7.96	16.17~24.57
		A05	1.7~22.51	8	5.39~6.85	16.09~21.98
		A06	4.84~24.07	97	5.39~10.87	14.58~30.86
		A07	7.19~9.6	4	5.57~6.65	17.18~19.92
		A08	2.07~11.92	22	5.67~10.81	16.42~29.73
		A09	1.42~30.39	392	5.38~9.49	14.65~29.6
		A10	16.73~16.96	2	5.6~6.42	15.4~20.26
		C01	10.88~32.94	2	5.77~5.93	15.97~18.32
		C02	5.87~38.56	6	5.43~7.16	17.28~23.33
		C03	55.42~55.7	5	5.85~6.73	18.89~20.72
		C04	42.09~45.54	3	5.47~7.72	14.78~20.32
		C05	11.98~18.37	11	5.4~7.35	17.87~22.08
		C06	17.37~18.08	2	5.42~6.38	16.57~20.64
		C07	1.68~35.26	5	6.06~11.81	19.14~33.43
		C08	17.48~27.18	12	5.4~7.82	14.6~23.26
		C09	27.69~53.72	2	6.34~7.01	20.46~22.66
	BLUP	A01	6.84~19.65	18	5.52~9.17	20.73~32.18
		A02	3.55~21.85	6	5.41~6.9	18.68~25.87
		A03	1.93~24.25	8	5.44~6.74	19.1~25.91
		A04	12.83~16.82	2	5.51~5.78	21.44~22.11
		A05	3.73~14.84	6	5.44~7.31	17.95~27.26
		A06	2.28~23.97	69	5.39~9.18	17.81~33.26
		A07	6.37~17.71	36	5.42~8.47	17.81~30.31
		A08	1.28~11.76	8	5.38~8	17.35~30.06
		A09	1.42~32.67	503	5.38~11.33	17.03~38.71
		A10	8.86~13.41	2	5.99~6.79	22.8~26.35
		C01	5.83~34.38	8	5.38~8.91	17.48~33.3
		C02	6.31~36.34	11	5.45~6.76	21.97~26.68
		C03	27.31~57.78	9	5.38~7.56	19.94~28.57
		C04	1.53~42.85	11	5.5~8.62	21.05~31.59
		C05	4.91~39.84	15	5.46~7.59	18.6~24.42
		C06	0.24~36.5	14	5.41~8.47	17.47~30.91
		C07	35.25~35.26	5	5.46~12.31	22.23~38.19
		C08	23.59~27.18	13	5.41~6.56	17.59~25.03
		C09	27.69~49.03	3	5.76~7.71	21.47~29.69
m157	2017cq	A02	24.42	1	6.06	22.66
		A03	22.74~56.83	3	5.4~5.67	20.52~21.75
		A05	2.93~4.4	32	5.4~7.61	16.96~23.95
		A06	7.36~23.86	3	5.72~6.68	18.2~24.01
		A07	8.31~11.6	2	5.86~6.27	20.62~22.59
		A08	6.41~10.06	4	5.46~6.55	19.8~23.74
		A09	1.59~24.78	17	5.4~9.01	19.45~31.83
		A10	0.26~0.26	2	5.93~5.98	21.75~21.76
		C01	23.77~24.74	2	5.44~5.63	17.07~17.27
		C02	10.25~22.62	2	5.4~9.01	19.45~31.83
		C03	7.08~48.4	3	5.4~9.01	19.45~31.83
		C04	1.53~32.43	8	5.56~9.57	20.14~32.52
		C05	30.95	1	5.68	21.07
		C06	28.96	1	5.75	17.67
		C07	3.87~42.19	5	5.38~7.2	19.27~25.38
		C08	2.17~35.95	8	5.75~8.53	21.01~29.85
		C09	8.78~43.22	3	5.43~6.21	19.6~20.22
	2018cq	A01	10.06~20.68	24	5.39~8.84	14.75~22.61
		A02	2.72~23.94	10	5.52~9.85	14.86~24.86
		A03	4.95~13.97	14	5.47~7.14	13.64~19.51
		A04	6.76~14.4	11	5.39~6.36	14.79~17.85
		A05	3.08~21.87	26	5.39~8.62	14.22~22.81
		A06	2.94~17.42	34	5.38~8.34	12.55~22.3
		A07	2.5~23.69	68	5.39~10.11	14.5~25.54
		A08	3.71~16.61	9	5.45~8.11	13.56~19.57
		A09	1.43~30.88	258	5.38~10.79	12.34~27.42
		A10	0.53~16.88	22	5.42~7.92	14.43~20.65
		C01	10.39	1	5.52	15.73
		C02	11.3~42.06	9	5.53~7.84	15.22~21.46
		C03	8.54~58.97	14	5.45~6.26	14.8~17.06
		C04	5.53~42.91	10	5.38~10.87	14.47~28.11
		C05	12.04~28.41	8	5.54~8.54	13.27~21.5
		C06	3.47~34.1	5	5.7~7.28	15.21~17.04
		C07	1.48~42.19	14	5.4~10.76	13.45~27.85
		C08	1.06~35.95	12	5.51~8.32	13.86~22.1
		C09	5.37~41.88	4	5.64~6.65	14.75~18.21
	BLUP	A01	2.82~22.96	59	5.39~11.51	18.81~41.61
		A02	8.96~24.43	11	5.66~8.55	19.92~30.87
		A03	2.24~27.88	76	5.38~9.76	17.98~33.55
		A04	8.29~17.76	20	5.47~10.14	21.22~32.66
		A05	0.17~21.89	46	5.45~12.34	19.19~40.84
		A06	1.69~23.96	112	5.38~16.37	18.11~48.29
		A07	1.86~19.86	114	5.38~12.07	18.46~40.84
		A08	0.95~12.95	15	5.42~6.31	19.33~24.62
		A09	0.37~32.93	553	5.38~13.94	18.04~45.7
		A10	0.53~14.7	26	5.4~9.4	20.32~33.44
		C01	1.77~34.38	27	5.42~7.56	19.23~27.78
		C02	10.21~43.88	18	5.48~12.68	21.91~43.45
		C03	11.82~60.23	38	5.4~11.93	20.82~40.93
		C04	2.74~47.86	20	5.46~12.49	21.42~41.07
		C05	1.56~20.05	36	5.39~7.8	17.59~27.67
		C06	1.8~35.82	43	5.38~15.43	17.79~48.92
		C07	3.95~42.22	72	5.42~15.57	17.88~46.99
		C08	0.89~37.03	54	5.41~8.19	17.7~31.83
		C09	29.67~45.85	63	5.4~11.26	18.16~38.45
m165	2017cq	A01	9.98	1	5.85	18.67
		A05	3.03	1	5.69	21.21
		A06	2.76~19.56	16	5.49~7.56	18.21~27.89
		A07	8.14	1	5.43	21.39
		A09	22.42~33.04	13	5.51~6.39	17.48~23.26
		C05	11.94~12.28	16	5.44~8.32	20.33~29.87
		C08	19.53~33.75	2	5.38~6.83	18.2~21.77
	2018cq	A01	19.3	1	5.69	15.12
		A02	2.6~2.73	2	5.49~5.78	15.51~15.79
		A05	3.03~9.68	14	5.39~7.68	14.45~20.28
		A06	2.83~19.56	4	5.59~6.66	13.17~17.55
		A07	6.44~11.74	2	5.39~6.1	14.78~14.97
		A09	24.64~33.04	50	5.41~7.35	12.65~19.4
		C05	12.11~12.17	3	5.56~7.07	15.14~19.17
		C08	33.93~33.96	2	5.44~5.71	12.74~13.55
		C09	35.43	1	5.88	16.42
	BLUP	A01	9.98~19.3	2	5.63~6.25	19.2~24.17
		A03	13.96~13.96	5	5.64~5.82	19.6~22.88
		A05	9.68~9.72	3	5.43~5.71	21.36~22.35
		A06	19.82	1	5.66	20.73
		A07	6.78~8.58	17	5.4~6.92	19.1~25.76
		A09	22.38~30.64	9	5.39~6.49	19.84~26.5
		C01	1.77	1	5.56	20.36
		C02	37.39	1	6.87	24.58
		C04	6.06~12.78	4	5.81~6.31	22.44~28.55
		C05	10.71~12.28	35	5.39~8.36	18.36~32.77
		C08	23.54~34.38	4	5.49~5.66	18.42~23.36
m172	2017cq	A01	19.21~19.48	6	5.38~6.89	19.59~23.78
		A04	14.39	1	5.61	20.4
		A06	6.62~16.08	9	5.39~6.3	17.06~21.53
		A07	7.82~8.73	7	5.42~7.41	16.69~23.58
		A09	4.87~27.25	173	5.39~7.71	16.68~27.09
		C02	10.25~31.14	11	5.38~6.17	19.94~22.37
		C04	42.33	1	5.39	16.77
		C07	35.26~35.26	2	5.64~5.67	18.69~20.49
		C08	31.68	1	5.44	16.92
	2018cq	A01	19.07~19.68	26	5.49~8.29	13.44~19.24
		A02	2.6~4	2	5.66~6.07	15.12~14.13
		A03	4.49	1	6.22	13.9
		A06	4.76~7.81	16	5.44~6.67	11.46~15.81
		A07	4.17~8.73	16	5.42~7.07	11.57~16.78
		A09	2.35~30.38	64	5.39~6.9	11.84~17.17
		C03	55.56~55.7	3	5.52~6.18	13.68~15.09
		C07	8.54~35.26	3	5.79~6.4	12.7~15.38
		C08	33.93	1	5.61	12.11
	BLUP	A01	18.9~22.96	44	5.46~12.58	18.41~42.78
		A02	8.65~22.13	8	5.48~6.86	20.22~27.93
		A03	3.75~12.81	5	5.47~6.25	18.98~24.65
		A04	8.29~14.41	5	6.52~8.29	23.87~27.85
		A05	3.47~12.19	12	5.38~6.11	18.95~22.7
		A06	3.15~7.4	14	5.53~9.69	19.68~31.72
		A07	8.11~18.16	55	5.43~8.81	19.19~31.02
		A08	1.43~11.76	4	5.64~5.96	19.76~24.31
		A09	1.43~32.93	796	5.38~10.63	18.42~38.62
		A10	5.71	1	5.65	22.66
		C01	32.94~34.38	3	5.94~8.64	20.13~31.34
		C02	11.47~39.87	5	5.69~5.8	22.99~23.63
		C03	16.86~55.7	8	5.55~9.25	19.26~33.93
		C04	6.06~41.64	4	5.46~7.73	19.12~27.19
		C05	5.17~20.05	18	5.47~7.58	18.49~26.25
		C06	15.34~35.8	24	5.48~8.41	18.58~32.05
		C07	13.47~41.92	10	5.43~7.93	19.47~27.55
		C08	23.59~37.03	19	5.38~6.68	17.92~26.57
