# Supplementary material for: Genome-Wide Association Study of Glucosinolate Metabolites (mGWAS) in Brassica napus L
Source: Plants (Basel). 2023 Feb 1;12(3):639. doi: 10.3390/plants12030639 (PMC9921834; doi:10.3390/plants12030639)
Supplement: Supplementary file 1 [file plants-12-00639-s001.zip › Table S3. Candidate Intervals of 6 glucosinolate metabolites in B.napus.xlsx]

## Sheet: Sheet1
Table S3 Candidate Intervals of 6 glucosinolate metabolites in B.napus
Candidate Interval	Chr.	Interval (Mb)	Trait	Ref.
qGSL-A01-1	A01	7.71	m145_2017cq, m145_2018cq, m145_BLUP, m150_BLUP, m157_BLUP
qGSL-A01-2	A01	0.550073	m145_2018cq, m157_2018cq, m157_BLUP, m165_2017cq, m165_BLUP
qGSL-A01-3	A01	4.60646	m145_2017cq, m145_2018cq	GTL-A01 [85]
qGSL-A01-4	A01	3.0575	m145_2017cq, m145_2018cq, m145_BLUP, m150_2017cq, m150_2018cq, m150_BLUP, m157_2018cq, m157_BLUP, m165_2018cq, m165_BLUP, m172_2017cq, m172_2018cq, m172_BLUP	HB1 [83]
qGSL-A01-5	A01	2.14342	m150_2017cq, m150_BLUP, m157_BLUP, m172_BLUP
qGSL-A02-1	A02	1.99539	m145_2017cq, m145_2018cq, m150_2017cq, m150_2018cq, m150_BLUP, m151_2017cq, m151_2018cq
qGSL-A02-2	A02	2.41675	m145_2017cq, m145_2018cq, m145_BLUP, m150_2017cq, m150_2018cq, m150_BLUP, m151_2017cq, m151_BLUP, m157_2018cq, m165_2018cq, m172_2018cq	qGSL.A02.1 [78]
qGSL-A02-3	A02	5.18649	m145_2017cq, m145_2018cq, m145_BLUP, m150_2017cq, m150_2018cq, m150_BLUP, m151_2018cq, m151_BLUP, m157_2018cq, m157_BLUP, m172_BLUP
qGSL-A02-4	A02	1.35647	m145_2018cq, m150_2018cq, m150_BLUP, m157_BLUP
qGSL-A02-5	A02	4.70704	m145_BLUP, m150_2017cq, m150_2018cq, m150_BLUP, m151_BLUP, m157_2017cq, m157_2018cq, m157_BLUP, m172_BLUP	GSL-A2 [74], qGSL.A02.2 [78], 4OH-A02 [85], [84]
qGSL-A03-1	A03	0.741263	m151_BLUP, m157_2017cq, m157_BLUP
qGSL-A03-2	A03	5.97386	m145_2017cq, m150_2017cq, m150_2018cq, m150_BLUP, m151_BLUP, m157_2017cq, m157_2018cq, m157_BLUP, m172_2018cq, m172_BLUP
qGSL-A03-3	A03	5.211	m145_2018cq, m145_BLUP, m150_2017cq, m150_2018cq, m150_BLUP, m151_2017cq, m151_2018cq, m151_BLUP, m157_2018cq, m157_BLUP, m165_BLUP, m172_BLUP
qGSL-A03-4	A03	4.47233	m145_2017cq, m145_2018cq, m145_BLUP, m151_2017cq, m151_BLUP, m150_BLUP, m157_BLUP
qGSL-A03-5	A03	0.689061	m150_2017cq, m150_2018cq, m150_BLUP, m157_BLUP
qGSL-A04-1	A04	1.99589	m145_2017cq, m145_2018cq
qGSL-A04-2	A04	3.93426	m150_2017cq, m150_2018cq, m150_BLUP, m145_BLUP, m157_2018cq, m157_BLUP, m172_BLUP
qGSL-A04-3	A04	4.1168	m145_2017cq, m145_2018cq, m145_BLUP, m150_BLUP, m151_2017cq, m151_2018cq, m151_BLUP, m157_2018cq, m157_BLUP, m172_2017cq, m172_BLUP
qGSL-A04-4	A04	2.6447	m145_2017cq, m145_2018cq, m151_2017cq, m151_2018cq, m151_BLUP, m157_BLUP
qGSL-A05-1	A05	2.42856	m145_2017cq, m145_2018cq, m150_BLUP, m151_2017cq, m151_2018cq, m157_BLUP
qGSL-A05-2	A05	2.42802	m145_2017cq, m145_2018cq, m145_BLUP, m150_2017cq, m150_2018cq, m150_BLUP, m151_2017cq, m151_2018cq, m151_BLUP, m157_2017cq, m157_2018cq, m157_BLUP, m165_2017cq, m165_2018cq, m172_BLUP
qGSL-A05-3	A05	8.01291	m145_2017cq, m145_2018cq, m145_BLUP, m150_2017cq, m150_2018cq, m150_BLUP, m151_2017cq, m151_BLUP, m157_BLUP, m165_2018cq, m165_BLUP, m172_BLUP
qGSL-A05-4	A05	7.15018	m145_2018cq, m150_2018cq, m150_BLUP, m151_2017cq, m151_2018cq, m157_2018cq, m157_BLUP	HB2 [83]
qGSL-A06-1	A06	3.62119	m145_2017cq, m145_2018cq, m145_BLUP, m150_2017cq, m150_2018cq, m150_BLUP, m151_BLUP, m157_2018cq, m157_BLUP, m165_2017cq, m165_2018cq, m172_BLUP
qGSL-A06-2	A06	5.48515	m145_2017cq, m145_2018cq, m145_BLUP, m150_2017cq, m150_2018cq, m150_BLUP, m151_2017cq, m151_2018cq, m151_BLUP, m157_2017cq, m157_2018cq, m157_BLUP, m172_2017cq, m172_2018cq, m172_BLUP	4OH-A06 [85]
qGSL-A06-3	A06	13.2787	m145_2017cq, m145_2018cq, m145_BLUP, m150_2017cq, m150_2018cq, m150_BLUP, m151_2017cq, m151_2018cq, m151_BLUP, m157_2017cq, m157_2018cq, m157_BLUP, m165_2017cq, m165_2018cq, m165_BLUP, m172_2017cq	HB3 [83]
qGSL-A07-1	A07	0.40007	m145_2018cq, m150_2018cq
qGSL-A07-2	A07	3.87493	m145_2018cq, m150_2017cq, m150_2018cq, m157_2018cq, m157_BLUP, m172_2018cq
qGSL-A07-3	A07	10.039	m145_2017cq, m145_2018cq, m145_BLUP, m150_2017cq, m150_2018cq, m150_BLUP, m151_2017cq, m151_2018cq, m151_BLUP, m157_2017cq, m157_2018cq, m157_BLUP, m165_2018cq, m165_BLUP, m172_2017cq, m172_2018cq, m172_BLUP	GSL-A7 [74]
qGSL-A07-4	A07	4.71586	m150_BLUP, m157_2018cq, m157_BLUP, m172_BLUP
qGSL-A07-5	A07	1.15228	m145_2017cq, m145_2018cq, m157_2018cq
qGSL-A08-1	A08	5.02668	m145_2017cq, m145_2018cq, m145_BLUP, m150_2017cq, m150_2018cq, m150_BLUP, m151_2017cq, m151_2018cq, m151_BLUP, m157_BLUP, m172_BLUP
qGSL-A08-2	A08	2.28796	m145_2017cq, m145_2018cq, m145_BLUP, m150_2018cq, m151_BLUP, m157_2017cq, m157_2018cq, m157_BLUP
qGSL-A08-3	A08	9.08012	m145_2017cq, m145_2018cq, m145_BLUP, m150_2017cq, m150_2018cq, m150_BLUP, m151_2017cq, m151_2018cq, m151_BLUP, m157_2017cq, m157_2018cq, m157_BLUP, m172_BLUP	qGSL.A08.1 [78], [77]
qGSL-A09-1	A09	3.43301	m145_2017cq, m145_2018cq, m145_BLUP, m150_2017cq, m150_2018cq, m150_BLUP, m151_2017cq, m151_2018cq, m151_BLUP, m157_2017cq, m157_2018cq, m157_BLUP, m172_2018cq, m172_BLUP	qGSL.A09.1-4 [78], [77], [82]
qGSL-A09-2	A09	5.57762	m145_2017cq, m145_2018cq, m145_BLUP, m150_2017cq, m150_2018cq, m150_BLUP, m151_2017cq, m151_2018cq, m151_BLUP, m157_2017cq, m157_2018cq, m157_BLUP, m172_2017cq, m172_2018cq, m172_BLUP
qGSL-A09-3	A09	1.91578	m150_2018cq, m150_BLUP, m157_2018cq, m157_BLUP, m172_BLUP
qGSL-A09-4	A09	2.6065	m145_2017cq, m145_2018cq, m145_BLUP, m150_2017cq, m150_2018cq, m150_BLUP, m151_2017cq, m151_2018cq, m151_BLUP, m157_2018cq, m157_BLUP, m172_2017cq, m172_BLUP
qGSL-A09-5	A09	5.4722	m145_2017cq, m145_2018cq, m145_BLUP, m150_2017cq, m150_2018cq, m150_BLUP, m151_2017cq, m151_2018cq, m151_BLUP, m157_2017cq, m157_2018cq, m157_BLUP, m172_2017cq, m172_2018cq, m172_BLUP, m165_2017cq, m165_BLUP
qGSL-A09-6	A09	4.27499	m145_2017cq, m145_2018cq, m145_BLUP, m150_2017cq, m150_2018cq, m150_BLUP, m151_2017cq, m151_2018cq, m157_2017cq, m157_2018cq, m157_BLUP, m165_2018cq, m172_2017cq, m172_2018cq, m172_BLUP	GSL-A09 [74], HB4 [83]
qGSL-A09-7	A09	3.91083	m145_2017cq, m145_2018cq, m150_2017cq, m150_2018cq, m150_BLUP, m151_2018cq, m151_BLUP, m157_2018cq, m157_BLUP, m165_2017cq, m165_2018cq, m165_BLUP, m172_2018cq, m172_BLUP
qGSL-A10-1	A10	7.34341	m145_2018cq, m150_2017cq, m150_2018cq, m150_BLUP, m157_2017cq, m157_2018cq, m157_BLUP, m172_BLUP
qGSL-A10-2	A10	2.43287	m145_2017cq, m151_2017cq, m151_BLUP, m157_2018cq, m157_BLUP
qGSL-A10-3	A10	5.05783	m145_2017cq, m145_2018cq, m145_BLUP, m150_2017cq, m150_2018cq, m150_BLUP, m151_2017cq, m151_2018cq, m151_BLUP, m157_2018cq, m157_BLUP	GSL-A10-2 [74]
qGSL-C01-1	C01	0.506578	m150_2017cq, m157_2017cq, m157_BLUP, m165_BLUP
qGSL-C01-2	C01	1.47194	m150_2017cq, m151_BLUP
qGSL-C01-3	C01	1.15609	m145_2017cq, m145_2018cq, m150_2017cq, m150_2018cq, m151_2017cq, m151_2018cq, m151_BLUP, m157_2018cq, m157_BLUP
qGSL-C01-4	C01	0.948869	m150_BLUP, m157_BLUP
qGSL-C01-5	C01	1.00572	m145_2018cq, m150_BLUP
qGSL-C01-6	C01	0.4	m157_BLUP
qGSL-C01-7	C01	4.2591	m145_2017cq, m145_2018cq, m145_BLUP, m150_2017cq, m150_2018cq, m150_BLUP, m151_2017cq, m151_2018cq, m151_BLUP, m157_BLUP, m172_BLUP
qGSL-C02-1	C02	5.64148	m145_2017cq, m145_2018cq, m150_2018cq, m151_2018cq, m151_BLUP
qGSL-C02-2	C02	2.0146	m145_2017cq, m145_2018cq, m145_BLUP, m150_2017cq, m150_2018cq, m150_BLUP, m151_2018cq, m151_BLUP, m157_2017cq, m157_2018cq, m157_BLUP, m172_2017cq, m172_BLUP
qGSL-C02-3	C02	0.4	m150_2018cq
qGSL-C02-4	C02	0.4	m145_2017cq, m145_BLUP, m150_2017cq, m150_BLUP, m151_2017cq, m151_BLUP, m157_BLUP, m172_BLUP
qGSL-C02-5	C02	1.7205	m145_BLUP, m151_BLUP, m157_2017cq, m157_2018cq, m172_2017cq
qGSL-C02-6	C02	1.18781	m157_BLUP, m172_2017cq
qGSL-C02-7	C02	2.33998	m150_2018cq, m151_BLUP, m157_2018cq, m172_2017cq
qGSL-C02-8	C02	3.02828	m145_2017cq, m145_2018cq, m150_2017cq, m151_2017cq, m151_BLUP, m157_BLUP, m165_BLUP
qGSL-C02-9	C02	1.71824	m151_2017cq, m151_2018cq, m150_BLUP, m157_BLUP, m172_BLUP
qGSL-C02-10	C02	0.540839	m150_2017cq, m150_2018cq, m150_BLUP, m157_2018cq
qGSL-C02-11	C02	1.38082	m150_BLUP, m151_2017cq, m157_BLUP	GSL-C2-2 [74], HB5 [83], [77], [84]
qGSL-C03-1	C03	3.30756	m145_2018cq, m157_2017cq, m157_2018cq
qGSL-C03-2	C03	5.4376	m145_BLUP, m150_2017cq, m150_BLUP, m157_2018cq, m157_BLUP, m172_BLUP
qGSL-C03-3	C03	3.95904	m145_2018cq, m150_2017cq, m150_2018cq, m150_BLUP, m157_2018cq, m157_BLUP
qGSL-C03-4	C03	2.73029	m151_2017cq, m151_BLUP, m157_BLUP
qGSL-C03-5	C03	0.4	m157_BLUP
qGSL-C03-6	C03	3.03952	m145_2018cq, m150_BLUP, m151_BLUP, m157_2018cq, m157_BLUP
qGSL-C03-7	C03	4.67811	m150_2017cq, m150_2018cq, m151_2017cq, m157_2017cq, m157_2018cq, m157_BLUP
qGSL-C03-8	C03	2.02318	m145_2017cq, m145_2018cq, m145_BLUP, m150_2018cq, m150_BLUP, m151_2017cq, m151_2018cq, m151_BLUP, m157_2018cq, m157_BLUP	qGSL.C03.1 [78]
qGSL-C03-9	C03	2.85717	m145_2018cq, m150_BLUP, m151_BLUP, m157_2018cq, m157_BLUP
qGSL-C04-1	C04	0.4	m151_2017cq, m151_BLUP, m157_2017cq
qGSL-C04-2	C04	4.19007	m145_2017cq, m145_2018cq, m145_BLUP, m150_2017cq, m150_2018cq, m150_BLUP, m151_2017cq, m151_BLUP, m157_2017cq, m157_2018cq, m157_BLUP, m165_BLUP, m172_BLUP	[82]
qGSL-C04-3	C04	0.4	m157_2018cq
qGSL-C04-4	C04	0.4	m165_BLUP
qGSL-C04-5	C04	4.73351	m145_2017cq, m150_2018cq, m150_BLUP, m157_BLUP	GRA-C04 [85]
qGSL-C04-6	C04	1.91604	m145_2017cq, m150_2017cq, m150_2018cq, m150_BLUP, m151_BLUP, m157_2017cq
qGSL-C04-7	C04	2.52885	m150_BLUP, m157_2017cq, m157_BLUP, m151_BLUP
qGSL-C04-8	C04	2.64762	m145_2017cq, m145_2018cq, m150_2017cq, m150_BLUP, m151_BLUP, m157_2018cq, m157_BLUP
qGSL-C04-9	C04	6.6142	m145_2018cq, m145_BLUP, m150_2018cq, m150_BLUP, m151_2017cq, m151_2018cq, m151_BLUP, m157_2018cq, m157_BLUP, m172_2017cq, m172_BLUP
qGSL-C05-1	C05	1.0431	m145_2018cq, m150_2017cq, m150_2018cq, m157_BLUP
qGSL-C05-2	C05	1.98308	m150_BLUP, m151_BLUP, m157_BLUP, m172_BLUP
qGSL-C05-3	C05	4.86534	m145_2017cq, m145_2018cq, m150_2017cq, m150_2018cq, m150_BLUP, m151_2018cq, m157_2018cq, m157_BLUP, m165_2017cq, m165_2018cq, m165_BLUP
qGSL-C05-4	C05	5.66791	m145_2017cq, m145_2018cq, m145_BLUP, m150_2017cq, m150_2018cq, m150_BLUP, m151_2017cq, m151_2018cq, m151_BLUP, m157_2018cq, m157_BLUP, m172_BLUP
qGSL-C05-5	C05	2.93815	m145_2017cq, m150_2017cq, m157_2017cq, m157_2018cq
qGSL-C05-6	C05	0.4	m150_BLUP
qGSL-C05-7	C05	0.4	m151_BLUP
qGSL-C06-1	C06	3.6332	m150_2017cq, m150_BLUP, m151_BLUP, m157_2018cq, m157_BLUP
qGSL-C06-2	C06	0.400299	m145_BLUP, m150_2017cq, m150_BLUP, m151_BLUP, m157_2018cq, m157_BLUP
qGSL-C06-3	C06	0.857059	m150_BLUP, m157_BLUP
qGSL-C06-4	C06	7.9893	m145_2018cq, m150_2017cq, m150_2018cq, m150_BLUP, m151_2017cq, m151_2018cq, m157_BLUP, m172_BLUP
qGSL-C06-5	C06	2.58397	m145_2017cq, m145_BLUP, m150_2018cq, m151_BLUP, m157_2017cq, m157_2018cq, m172_BLUP,
qGSL-C06-6	C06	5.90243	m145_BLUP, m150_2017cq, m150_2018cq, m150_BLUP, m151_2017cq, m151_BLUP, m157_2018cq, m157_BLUP
qGSL-C07-1	C07	4.56588	m150_2017cq, m150_2018cq, m150_BLUP, m151_2017cq, m157_2017cq, m151_2018cq, m157_2018cq, m157_BLUP	qGSL.C07.1 [78]
qGSL-C07-2	C07	1.31756	m145_2018cq, m150_2018cq, m150_BLUP, m157_BLUP, m172_2018cq
qGSL-C07-3	C07	5.07936	m145_2018cq, m145_BLUP, m150_2017cq, m150_2018cq, m150_BLUP, m157_2018cq, m157_BLUP, m172_BLUP
qGSL-C07-4	C07	2.40908	m145_BLUP, m150_2017cq, m172_BLUP
qGSL-C07-5	C07	5.88512	m145_2018cq, m150_2017cq, m150_2018cq, m150_BLUP, m157_BLUP
qGSL-C07-6	C07	3.15633	m145_2017cq, m145_2018cq, m145_BLUP, m150_2017cq, m150_2018cq, m150_BLUP, m151_2017cq, m151_2018cq, m151_BLUP, m157_2017cq, m157_2018cq, m157_BLUP, m172_2017cq, m172_2018cq, m172_BLUP	GSL-C7 [74], qGSL.C07.2 [78]
qGSL-C07-7	C07	1.36042	m145_2017cq, m145_2018cq, m150_BLUP, m157_2017cq, m157_2018cq, m157_BLUP, m172_BLUP
qGSL-C08-1	C08	7.17446	m150_2017cq, m150_BLUP, m157_2017cq, m157_2018cq, m157_BLUP
qGSL-C08-2	C08	0.4	m157_2017cq
qGSL-C08-3	C08	3.35717	m145_2017cq, m145_2018cq, m145_BLUP, m150_2017cq, m150_2018cq, m150_BLUP, m151_2017cq, m151_2018cq, m157_2018cq, m157_BLUP, m165_2017cq
qGSL-C08-4	C08	1.38261	m145_2018cq, m145_BLUP, m150_2017cq, m150_2018cq, m150_BLUP, m151_2018cq, m151_BLUP, m157_2018cq, m157_BLUP, m165_BLUP, m172_BLUP
qGSL-C08-5	C08	4.7847	m145_2017cq, m145_2018cq, m145_BLUP, m150_2017cq, m150_2018cq, m150_BLUP, m151_2017cq, m151_2018cq, m151_BLUP, m157_2017cq, m157_2018cq, m157_BLUP, m165_BLUP, m172_BLUP
qGSL-C08-6	C08	0.982795	m145_2017cq, m150_BLUP, m157_BLUP, m172_2017cq
qGSL-C08-7	C08	3.7103	m145_2018cq, m150_2017cq, m150_2018cq, m150_BLUP, m157_2017cq, m157_2018cq, m157_BLUP, m165_2017cq, m165_2018cq, m172_2018cq, m172_BLUP
qGSL-C09-1	C09	3.00261	m145_2017cq, m145_2018cq, m145_BLUP, m150_2018cq, m150_BLUP, m151_2017cq, m151_2018cq, m151_BLUP, m157_2018cq	qGSL.C09.1 [78], [77], [82]
qGSL-C09-2	C09	0.4	m150_2017cq, m150_2018cq, m150_BLUP, m151_2017cq, m157_2017cq
qGSL-C09-3	C09	0.4	m150_BLUP
qGSL-C09-4	C09	2.68313	m145_2017cq, m150_BLUP, m157_BLUP	HB6 and HB8 [83]
qGSL-C09-5	C09	0.4	m165_2018cq
qGSL-C09-6	C09	8.27496	m150_2017cq, m150_2018cq, m150_BLUP, m157_2017cq, m157_2018cq, m157_BLUP	GSL-C9-2 [74]
