# Supplementary material for: Genome-Wide Association Study of Glucosinolate Metabolites (mGWAS) in Brassica napus L
Source: Plants (Basel). 2023 Feb 1;12(3):639. doi: 10.3390/plants12030639 (PMC9921834; doi:10.3390/plants12030639)
Supplement: Supplementary file 1 [file plants-12-00639-s001.zip › Table S4. Candidate genes for 6 glucosinolate metabolites in B. napus.xlsx]

## Sheet: Sheet1
Table S4 Candidate genes for 6 glucosinolate metabolites in B. napus
Candidate Gene	Chr	Annotation Gene	Function Description	Canditate Interval	Trait and Environment
BnaA01g06540D	A01	AT4G30530	GGP1	qGSL-A01-1	m145_2017cq m145_2018cq m145_BLUP m150_BLUP m157_BLUP
BnaA01g23110D	A01		SOT18-like	qGSL-A01-3	m145_2017cq m145_2018cq
BnaA01g28070D	A01	AT1G52030	MBP2	qGSL-A01-4	m145_2017cq m145_2018cq m145_BLUP m150_2017cq m150_2018cq m150_BLUP m157_2018cq m157_BLUP m165_2018cq m165_BLUP m172_2017cq m172_2018cq m172_BLUP
BnaA02g01570D	A02	AT5G13330	ERF113	qGSL-A02-1	m145_2017cq m145_2018cq m150_2017cq m150_2018cq m150_BLUP m151_2017cq m151_2018cq
BnaA02g02020D	A02	AT5G14200	IMD1	qGSL-A02-1	m145_2017cq m145_2018cq m150_2017cq m150_2018cq m150_BLUP m151_2017cq m151_2018cq
BnaA02g03440D	A02	AT5G17220	GSTF12	qGSL-A02-1	m145_2017cq m145_2018cq m150_2017cq m150_2018cq m150_BLUP m151_2017cq m151_2018cq
BnaA02g05560D	A02	AT5G22300	NIT4	qGSL-A02-2	m145_2017cq m145_2018cq m145_BLUP m150_2017cq m150_2018cq m150_BLUP m151_2017cq m151_BLUP m157_2018cq m165_2018cq m172_2018cq
BnaA02g11090D	A02	AT5G52020	ERF025	qGSL-A02-3	m145_2017cq m145_2018cq m145_BLUP m150_2017cq m150_2018cq m150_BLUP m151_2018cq m151_BLUP m157_2018cq m157_BLUP m172_BLUP
BnaA02g17610D	A02	AT1G75940	BGLU20	qGSL-A02-3	m145_2017cq m145_2018cq m145_BLUP m150_2017cq m150_2018cq m150_BLUP m151_2018cq m151_BLUP m157_2018cq m157_BLUP m172_BLUP
BnaA02g27130D	A02	AT2G01170	BAT1	qGSL-A02-5	m145_BLUP m150_2017cq m150_2018cq m150_BLUP m151_BLUP m157_2017cq m157_2018cq m157_BLUP m172_BLUP
BnaA02g27300D	A02	AT2G03760	SOT12	qGSL-A02-5	m145_BLUP m150_2017cq m150_2018cq m150_BLUP m151_BLUP m157_2017cq m157_2018cq m157_BLUP m172_BLUP
BnaA02g29380D	A02	AT3G28740	CYP81D11	qGSL-A02-5	m145_BLUP m150_2017cq m150_2018cq m150_BLUP m151_BLUP m157_2017cq m157_2018cq m157_BLUP m172_BLUP
BnaA02g29390D	A02	AT3G28740	CYP81D11	qGSL-A02-5	m145_BLUP m150_2017cq m150_2018cq m150_BLUP m151_BLUP m157_2017cq m157_2018cq m157_BLUP m172_BLUP
BnaA02g29990D	A02	AT5G48180	NSP5	qGSL-A02-5	m145_BLUP m150_2017cq m150_2018cq m150_BLUP m151_BLUP m157_2017cq m157_2018cq m157_BLUP m172_BLUP
BnaA02g30450D	A02	AT5G48850	SDI1	qGSL-A02-5	m145_BLUP m150_2017cq m150_2018cq m150_BLUP m151_BLUP m157_2017cq m157_2018cq m157_BLUP m172_BLUP
BnaA03g17820D	A03	AT2G38470	WRKY33	qGSL-A03-2	m145_2017cq m150_2017cq m150_2018cq m150_BLUP m151_BLUP m157_2017cq m157_2018cq m157_BLUP m172_2018cq m172_BLUP
BnaA03g18900D	A03	AT2G40140	CZF1	qGSL-A03-2	m145_2017cq m150_2017cq m150_2018cq m150_BLUP m151_BLUP m157_2017cq m157_2018cq m157_BLUP m172_2018cq m172_BLUP
BnaA03g23030D	A03	AT2G23190	CYP81D7	qGSL-A03-3	m145_2018cq m145_BLUP m150_2017cq m150_2018cq m150_BLUP m151_2017cq m151_2018cq m151_BLUP m157_2018cq m157_BLUP m165_BLUP m172_BLUP
BnaA03g23060D	A03	AT2G22840	GRF1	qGSL-A03-3	m145_2018cq m145_BLUP m150_2017cq m150_2018cq m150_BLUP m151_2017cq m151_2018cq m151_BLUP m157_2018cq m157_BLUP m165_BLUP m172_BLUP
BnaA03g24520D	A03	AT5G26000	TGG1	qGSL-A03-3	m145_2018cq m145_BLUP m150_2017cq m150_2018cq m150_BLUP m151_2017cq m151_2018cq m151_BLUP m157_2018cq m157_BLUP m165_BLUP m172_BLUP
BnaA03g24950D	A03	AT4G12030	BAT5	qGSL-A03-3	m145_2018cq m145_BLUP m150_2017cq m150_2018cq m150_BLUP m151_2017cq m151_2018cq m151_BLUP m157_2018cq m157_BLUP m165_BLUP m172_BLUP
BnaA03g26130D	A03	AT2G02930	GSTF3	qGSL-A03-3	m145_2018cq m145_BLUP m150_2017cq m150_2018cq m150_BLUP m151_2017cq m151_2018cq m151_BLUP m157_2018cq m157_BLUP m165_BLUP m172_BLUP
BnaA03g26140D	A03	AT4G02520	GSTF2	qGSL-A03-3	m145_2018cq m145_BLUP m150_2017cq m150_2018cq m150_BLUP m151_2017cq m151_2018cq m151_BLUP m157_2018cq m157_BLUP m165_BLUP m172_BLUP
BnaA03g30550D	A03	AT3G09710	IQD1	qGSL-A03-3	m145_2018cq m145_BLUP m150_2017cq m150_2018cq m150_BLUP m151_2017cq m151_2018cq m151_BLUP m157_2018cq m157_BLUP m165_BLUP m172_BLUP
BnaA03g30810D	A03	AT3G09260	BGLU23	qGSL-A03-3	m145_2018cq m145_BLUP m150_2017cq m150_2018cq m150_BLUP m151_2017cq m151_2018cq m151_BLUP m157_2018cq m157_BLUP m165_BLUP m172_BLUP
BnaA03g31790D	A03	AT3G11580	ARF32	qGSL-A03-3	m145_2018cq m145_BLUP m150_2017cq m150_2018cq m150_BLUP m151_2017cq m151_2018cq m151_BLUP m157_2018cq m157_BLUP m165_BLUP m172_BLUP
BnaA03g47390D	A03		GSTT3-like	qGSL-A03-4	m145_2017cq m145_2018cq m145_BLUP m151_2017cq m151_BLUP m150_BLUP m157_BLUP
BnaA03g49250D	A03		SUR1-like	qGSL-A03-4	m145_2017cq m145_2018cq m145_BLUP m151_2017cq m151_BLUP m150_BLUP m157_BLUP
BnaA03g49690D	A03	AT2G25160	CYP82F1	qGSL-A03-4	m145_2017cq m145_2018cq m145_BLUP m151_2017cq m151_BLUP m150_BLUP m157_BLUP
BnaA03g53230D	A03	AT2G17290	CPK6	qGSL-A03-5	m150_2017cq m150_2018cq m150_BLUP m157_BLUP
BnaA03g53250D	A03	AT4G35310	CPK5	qGSL-A03-5	m150_2017cq m150_2018cq m150_BLUP m157_BLUP
BnaA04g13540D	A04	AT4G37260	MYB44	qGSL-A04-3	m145_2017cq m145_2018cq m145_BLUP m150_BLUP m151_2017cq m151_2018cq m151_BLUP m157_2018cq m157_BLUP m172_2017cq m172_BLUP
BnaA04g17070D	A04	AT5G44640	BGLU13	qGSL-A04-3	m145_2017cq m145_2018cq m145_BLUP m150_BLUP m151_2017cq m151_2018cq m151_BLUP m157_2018cq m157_BLUP m172_2017cq m172_BLUP
BnaA04g17900D	A04	AT2G30840	probably GSL-OH	qGSL-A04-3	m145_2017cq m145_2018cq m145_BLUP m150_BLUP m151_2017cq m151_2018cq m151_BLUP m157_2018cq m157_BLUP m172_2017cq m172_BLUP
BnaA04g17910D	A04	AT2G30860	GSTF9	qGSL-A04-3	m145_2017cq m145_2018cq m145_BLUP m150_BLUP m151_2017cq m151_2018cq m151_BLUP m157_2018cq m157_BLUP m172_2017cq m172_BLUP
BnaA04g22040D	A04	AT2G38470	WRKY33	qGSL-A04-4	m145_2017cq m145_2018cq m151_2017cq m151_2018cq m151_BLUP m157_BLUP
BnaA04g24160D	A04	AT4G13770	CYP83A1	qGSL-A04-4	m145_2017cq m145_2018cq m151_2017cq m151_2018cq m151_BLUP m157_BLUP
BnaA04g25740D	A04	AT5G24550	BGLU32	qGSL-A04-4	m145_2017cq m145_2018cq m151_2017cq m151_2018cq m151_BLUP m157_BLUP
BnaA05g03580D	A05	AT2G43820	UGT74F2	qGSL-A05-1	m145_2017cq m145_2018cq m150_BLUP m151_2017cq m151_2018cq m157_BLUP
BnaA05g03590D	A05	AT2G43840	UGT74F1	qGSL-A05-1	m145_2017cq m145_2018cq m150_BLUP m151_2017cq m151_2018cq m157_BLUP
BnaA05g04000D	A05	AT2G44450	BGLU15	qGSL-A05-1	m145_2017cq m145_2018cq m150_BLUP m151_2017cq m151_2018cq m157_BLUP
BnaA05g04020D	A05	AT2G44450	BGLU15	qGSL-A05-1	m145_2017cq m145_2018cq m150_BLUP m151_2017cq m151_2018cq m157_BLUP
BnaA05g04030D	A05	AT2G44460	BGLU28	qGSL-A05-1	m145_2017cq m145_2018cq m150_BLUP m151_2017cq m151_2018cq m157_BLUP
BnaA05g04060D	A05	AT2G44490	BGLU26	qGSL-A05-1	m145_2017cq m145_2018cq m150_BLUP m151_2017cq m151_2018cq m157_BLUP
BnaA05g29140D	A05	AT3G09260	BGLU23	qGSL-A05-4	m145_2018cq m150_2018cq m150_BLUP m151_2017cq m151_2018cq m157_2018cq m157_BLUP
BnaA05g29150D	A05	AT3G09260	BGLU23	qGSL-A05-4	m145_2018cq m150_2018cq m150_BLUP m151_2017cq m151_2018cq m157_2018cq m157_BLUP
BnaA06g06160D	A06	AT1G10370	GSTU17	qGSL-A06-1	m145_2017cq m145_2018cq m145_BLUP m150_2017cq m150_2018cq m150_BLUP m151_BLUP m157_2018cq m157_BLUP m165_2017cq m165_2018cq m172_BLUP
BnaA06g11010D	A06	AT1G16410	CYP79F1	qGSL-A06-2	m145_2017cq m145_2018cq m145_BLUP m150_2017cq m150_2018cq m150_BLUP m151_2017cq m151_2018cq m151_BLUP m157_2017cq m157_2018cq m157_BLUP m172_2017cq m172_2018cq m172_BLUP
BnaA06g12720D	A06	AT1G18590	SOT17	qGSL-A06-2	m145_2017cq m145_2018cq m145_BLUP m150_2017cq m150_2018cq m150_BLUP m151_2017cq m151_2018cq m151_BLUP m157_2017cq m157_2018cq m157_BLUP m172_2017cq m172_2018cq m172_BLUP
BnaA06g14950D	A06	AT1G21130	IGMT4	qGSL-A06-2	m145_2017cq m145_2018cq m145_BLUP m150_2017cq m150_2018cq m150_BLUP m151_2017cq m151_2018cq m151_BLUP m157_2017cq m157_2018cq m157_BLUP m172_2017cq m172_2018cq m172_BLUP
BnaA06g21920D	A06	AT5G62480	GSTU9	qGSL-A06-3	m145_2017cq m145_2018cq m145_BLUP m150_2017cq m150_2018cq m150_BLUP m151_2017cq m151_2018cq m151_BLUP m157_2017cq m157_2018cq m157_BLUP m165_2017cq m165_2018cq m165_BLUP m172_2017cq
BnaA06g22160D	A06	AT5G62680	GTR2	qGSL-A06-3	m145_2017cq m145_2018cq m145_BLUP m150_2017cq m150_2018cq m150_BLUP m151_2017cq m151_2018cq m151_BLUP m157_2017cq m157_2018cq m157_BLUP m165_2017cq m165_2018cq m165_BLUP m172_2017cq
BnaA06g22900D	A06	AT5G63790	NAC102	qGSL-A06-3	m145_2017cq m145_2018cq m145_BLUP m150_2017cq m150_2018cq m150_BLUP m151_2017cq m151_2018cq m151_BLUP m157_2017cq m157_2018cq m157_BLUP m165_2017cq m165_2018cq m165_BLUP m172_2017cq
BnaA06g30390D	A06	AT5G48180	NSP5	qGSL-A06-3	m145_2017cq m145_2018cq m145_BLUP m150_2017cq m150_2018cq m150_BLUP m151_2017cq m151_2018cq m151_BLUP m157_2017cq m157_2018cq m157_BLUP m165_2017cq m165_2018cq m165_BLUP m172_2017cq
BnaA06g34170D	A06	AT2G02390	GSTZ1	qGSL-A06-3	m145_2017cq m145_2018cq m145_BLUP m150_2017cq m150_2018cq m150_BLUP m151_2017cq m151_2018cq m151_BLUP m157_2017cq m157_2018cq m157_BLUP m165_2017cq m165_2018cq m165_BLUP m172_2017cq
BnaA06g36340D	A06	AT5G44070	CAD1	qGSL-A06-3	m145_2017cq m145_2018cq m145_BLUP m150_2017cq m150_2018cq m150_BLUP m151_2017cq m151_2018cq m151_BLUP m157_2017cq m157_2018cq m157_BLUP m165_2017cq m165_2018cq m165_BLUP m172_2017cq
BnaA07g09120D	A07	AT1G27130	GSTU13	qGSL-A07-3	m145_2017cq m145_2018cq m145_BLUP m150_2017cq m150_2018cq m150_BLUP m151_2017cq m151_2018cq m151_BLUP m157_2017cq m157_2018cq m157_BLUP m165_2018cq m165_BLUP m172_2017cq m172_2018cq m172_BLUP
BnaA07g09580D	A07	AT1G27130	GSTU13	qGSL-A07-3	m145_2017cq m145_2018cq m145_BLUP m150_2017cq m150_2018cq m150_BLUP m151_2017cq m151_2018cq m151_BLUP m157_2017cq m157_2018cq m157_BLUP m165_2018cq m165_BLUP m172_2017cq m172_2018cq m172_BLUP
BnaA07g11080D	A07	AT1G21120	IGMT2	qGSL-A07-3	m145_2017cq m145_2018cq m145_BLUP m150_2017cq m150_2018cq m150_BLUP m151_2017cq m151_2018cq m151_BLUP m157_2017cq m157_2018cq m157_BLUP m165_2018cq m165_BLUP m172_2017cq m172_2018cq m172_BLUP
BnaA07g11900D	A07	AT5G67310	CYP81G1	qGSL-A07-3	m145_2017cq m145_2018cq m145_BLUP m150_2017cq m150_2018cq m150_BLUP m151_2017cq m151_2018cq m151_BLUP m157_2017cq m157_2018cq m157_BLUP m165_2018cq m165_BLUP m172_2017cq m172_2018cq m172_BLUP
BnaA07g11910D	A07	AT5G67310	CYP81G1	qGSL-A07-3	m145_2017cq m145_2018cq m145_BLUP m150_2017cq m150_2018cq m150_BLUP m151_2017cq m151_2018cq m151_BLUP m157_2017cq m157_2018cq m157_BLUP m165_2018cq m165_BLUP m172_2017cq m172_2018cq m172_BLUP
BnaA07g11920D	A07	AT5G67310	CYP81G1	qGSL-A07-3	m145_2017cq m145_2018cq m145_BLUP m150_2017cq m150_2018cq m150_BLUP m151_2017cq m151_2018cq m151_BLUP m157_2017cq m157_2018cq m157_BLUP m165_2018cq m165_BLUP m172_2017cq m172_2018cq m172_BLUP
BnaA07g19610D	A07	AT1G59870	ABCG36	qGSL-A07-3	m145_2017cq m145_2018cq m145_BLUP m150_2017cq m150_2018cq m150_BLUP m151_2017cq m151_2018cq m151_BLUP m157_2017cq m157_2018cq m157_BLUP m165_2018cq m165_BLUP m172_2017cq m172_2018cq m172_BLUP
BnaA07g20560D	A07	AT1G78380	GSTU19	qGSL-A07-3	m145_2017cq m145_2018cq m145_BLUP m150_2017cq m150_2018cq m150_BLUP m151_2017cq m151_2018cq m151_BLUP m157_2017cq m157_2018cq m157_BLUP m165_2018cq m165_BLUP m172_2017cq m172_2018cq m172_BLUP
BnaA07g20570D	A07	AT1G78370	GSTU20	qGSL-A07-3	m145_2017cq m145_2018cq m145_BLUP m150_2017cq m150_2018cq m150_BLUP m151_2017cq m151_2018cq m151_BLUP m157_2017cq m157_2018cq m157_BLUP m165_2018cq m165_BLUP m172_2017cq m172_2018cq m172_BLUP
BnaA07g20590D	A07	AT1G78320	GSTU23	qGSL-A07-3	m145_2017cq m145_2018cq m145_BLUP m150_2017cq m150_2018cq m150_BLUP m151_2017cq m151_2018cq m151_BLUP m157_2017cq m157_2018cq m157_BLUP m165_2018cq m165_BLUP m172_2017cq m172_2018cq m172_BLUP
BnaA07g24400D	A07	AT5G26000	TGG1	qGSL-A07-4	m150_BLUP m157_2018cq m157_BLUP m172_BLUP
BnaA07g31220D	A07	AT1G74080	MYB122	qGSL-A07-4	m150_BLUP m157_2018cq m157_BLUP m172_BLUP
BnaA07g31230D	A07	AT1G74090	SOT18	qGSL-A07-4	m150_BLUP m157_2018cq m157_BLUP m172_BLUP
BnaA07g31250D	A07	AT1G74090	SOT18	qGSL-A07-4	m150_BLUP m157_2018cq m157_BLUP m172_BLUP
BnaA07g31260D	A07	AT1G74100	SOT16	qGSL-A07-4	m150_BLUP m157_2018cq m157_BLUP m172_BLUP
BnaA07g33060D	A07	AT1G76790	IGMT5	qGSL-A07-5	m145_2017cq m145_2018cq m157_2018cq
BnaA07g33600D	A07	AT1G77520	IGMT1	qGSL-A07-5	m145_2017cq m145_2018cq m157_2018cq
BnaA07g35490D	A07	AT1G80560	IMD2	qGSL-A07-5	m145_2017cq m145_2018cq m157_2018cq
BnaA08g01710D	A08	AT1G52030	MBP2	qGSL-A08-1	m145_2017cq m145_2018cq m145_BLUP m150_2017cq m150_2018cq m150_BLUP m151_2017cq m151_2018cq m151_BLUP m157_BLUP m172_BLUP
BnaA08g01740D	A08	AT1G52030	MBP2	qGSL-A08-1	m145_2017cq m145_2018cq m145_BLUP m150_2017cq m150_2018cq m150_BLUP m151_2017cq m151_2018cq m151_BLUP m157_BLUP m172_BLUP
BnaA08g01830D	A08	AT1G51700	DOF1	qGSL-A08-1	m145_2017cq m145_2018cq m145_BLUP m150_2017cq m150_2018cq m150_BLUP m151_2017cq m151_2018cq m151_BLUP m157_BLUP m172_BLUP
BnaA08g03620D	A08	AT1G47870	E2FC	qGSL-A08-1	m145_2017cq m145_2018cq m145_BLUP m150_2017cq m150_2018cq m150_BLUP m151_2017cq m151_2018cq m151_BLUP m157_BLUP m172_BLUP
BnaA08g05540D	A08	AT5G26000	TGG1	qGSL-A08-2	m145_2017cq m145_2018cq m145_BLUP m150_2018cq m151_BLUP m157_2017cq m157_2018cq m157_BLUP
BnaA08g05600D	A08	AT5G25980	TGG2	qGSL-A08-2	m145_2017cq m145_2018cq m145_BLUP m150_2018cq m151_BLUP m157_2017cq m157_2018cq m157_BLUP
BnaA08g05610D	A08	AT5G26000	TGG1	qGSL-A08-2	m145_2017cq m145_2018cq m145_BLUP m150_2018cq m151_BLUP m157_2017cq m157_2018cq m157_BLUP
BnaA08g06920D	A08	AT3G09260	BGLU23	qGSL-A08-2	m145_2017cq m145_2018cq m145_BLUP m150_2018cq m151_BLUP m157_2017cq m157_2018cq m157_BLUP
BnaA08g13020D	A08	AT4G30530	GGP1	qGSL-A08-3	m145_2017cq m145_2018cq m145_BLUP m150_2017cq m150_2018cq m150_BLUP m151_2017cq m151_2018cq m151_BLUP m157_2017cq m157_2018cq m157_BLUP m172_BLUP
BnaA08g15610D	A08	AT4G37260	MYB73	qGSL-A08-3	m145_2017cq m145_2018cq m145_BLUP m150_2017cq m150_2018cq m150_BLUP m151_2017cq m151_2018cq m151_BLUP m157_2017cq m157_2018cq m157_BLUP m172_BLUP
BnaA08g15650D	A08	AT4G37400	CYP81F3	qGSL-A08-3	m145_2017cq m145_2018cq m145_BLUP m150_2017cq m150_2018cq m150_BLUP m151_2017cq m151_2018cq m151_BLUP m157_2017cq m157_2018cq m157_BLUP m172_BLUP
BnaA08g15660D	A08	AT4G37410	CYP81F4	qGSL-A08-3	m145_2017cq m145_2018cq m145_BLUP m150_2017cq m150_2018cq m150_BLUP m151_2017cq m151_2018cq m151_BLUP m157_2017cq m157_2018cq m157_BLUP m172_BLUP
BnaA08g15790D	A08	AT4G37750	ANT	qGSL-A08-3	m145_2017cq m145_2018cq m145_BLUP m150_2017cq m150_2018cq m150_BLUP m151_2017cq m151_2018cq m151_BLUP m157_2017cq m157_2018cq m157_BLUP m172_BLUP
BnaA08g16100D	A08	AT4G39950	CYP79B2	qGSL-A08-3	m145_2017cq m145_2018cq m145_BLUP m150_2017cq m150_2018cq m150_BLUP m151_2017cq m151_2018cq m151_BLUP m157_2017cq m157_2018cq m157_BLUP m172_BLUP
BnaA08g18790D	A08	AT1G27730	STZ	qGSL-A08-3	m145_2017cq m145_2018cq m145_BLUP m150_2017cq m150_2018cq m150_BLUP m151_2017cq m151_2018cq m151_BLUP m157_2017cq m157_2018cq m157_BLUP m172_BLUP
BnaA08g23300D	A08	AT1G17190	GSTU26	qGSL-A08-3	m145_2017cq m145_2018cq m145_BLUP m150_2017cq m150_2018cq m150_BLUP m151_2017cq m151_2018cq m151_BLUP m157_2017cq m157_2018cq m157_BLUP m172_BLUP
BnaA09g00850D	A09	AT2G02930	GSTF3	qGSL-A09-1	m145_2017cq m145_2018cq m145_BLUP m150_2017cq m150_2018cq m150_BLUP m151_2017cq m151_2018cq m151_BLUP m157_2017cq m157_2018cq m157_BLUP m172_2018cq m172_BLUP
BnaA09g00870D	A09	AT2G02930	GSTF3	qGSL-A09-1	m145_2017cq m145_2018cq m145_BLUP m150_2017cq m150_2018cq m150_BLUP m151_2017cq m151_2018cq m151_BLUP m157_2017cq m157_2018cq m157_BLUP m172_2018cq m172_BLUP
BnaA09g01260D	A09	AT4G03050	AOP3	qGSL-A09-1	m145_2017cq m145_2018cq m145_BLUP m150_2017cq m150_2018cq m150_BLUP m151_2017cq m151_2018cq m151_BLUP m157_2017cq m157_2018cq m157_BLUP m172_2018cq m172_BLUP
BnaA09g02430D	A09	AT3G28920	ZHD9	qGSL-A09-1	m145_2017cq m145_2018cq m145_BLUP m150_2017cq m150_2018cq m150_BLUP m151_2017cq m151_2018cq m151_BLUP m157_2017cq m157_2018cq m157_BLUP m172_2018cq m172_BLUP
BnaA09g03910D	A09	AT5G27880	ZFP4	qGSL-A09-1	m145_2017cq m145_2018cq m145_BLUP m150_2017cq m150_2018cq m150_BLUP m151_2017cq m151_2018cq m151_BLUP m157_2017cq m157_2018cq m157_BLUP m172_2018cq m172_BLUP
BnaA09g05480D	A09	AT5G60890	MYB34	qGSL-A09-1	m145_2017cq m145_2018cq m145_BLUP m150_2017cq m150_2018cq m150_BLUP m151_2017cq m151_2018cq m151_BLUP m157_2017cq m157_2018cq m157_BLUP m172_2018cq m172_BLUP
BnaA09g05710D	A09	AT5G61590	ERF107	qGSL-A09-1	m145_2017cq m145_2018cq m145_BLUP m150_2017cq m150_2018cq m150_BLUP m151_2017cq m151_2018cq m151_BLUP m157_2017cq m157_2018cq m157_BLUP m172_2018cq m172_BLUP
BnaA09g10030D	A09	AT2G20610	SUR1	qGSL-A09-2	m145_2017cq m145_2018cq m145_BLUP m150_2017cq m150_2018cq m150_BLUP m151_2017cq m151_2018cq m151_BLUP m157_2017cq m157_2018cq m157_BLUP m172_2017cq m172_2018cq m172_BLUP
BnaA09g10820D	A09		SOT18-like	qGSL-A09-2	m145_2017cq m145_2018cq m145_BLUP m150_2017cq m150_2018cq m150_BLUP m151_2017cq m151_2018cq m151_BLUP m157_2017cq m157_2018cq m157_BLUP m172_2017cq m172_2018cq m172_BLUP
BnaA09g14030D	A09	AT1G74090	SOT18	qGSL-A09-2	m145_2017cq m145_2018cq m145_BLUP m150_2017cq m150_2018cq m150_BLUP m151_2017cq m151_2018cq m151_BLUP m157_2017cq m157_2018cq m157_BLUP m172_2017cq m172_2018cq m172_BLUP
BnaA09g14040D	A09	AT1G74090	SOT18	qGSL-A09-2	m145_2017cq m145_2018cq m145_BLUP m150_2017cq m150_2018cq m150_BLUP m151_2017cq m151_2018cq m151_BLUP m157_2017cq m157_2018cq m157_BLUP m172_2017cq m172_2018cq m172_BLUP
BnaA09g19060D	A09	AT2G02390	GSTZ1	qGSL-A09-3	m150_2018cq m150_BLUP m157_2018cq m157_BLUP m172_BLUP
BnaA09g26590D	A09	AT5G26000	TGG1	qGSL-A09-5	m145_2017cq m145_2018cq m145_BLUP m150_2017cq m150_2018cq m150_BLUP m151_2017cq m151_2018cq m151_BLUP m157_2017cq m157_2018cq m157_BLUP m172_2017cq m172_2018cq m172_BLUP m165_2017cq m165_BLUP
BnaA09g29540D	A09	AT1G27130	GSTU13	qGSL-A09-5	m145_2017cq m145_2018cq m145_BLUP m150_2017cq m150_2018cq m150_BLUP m151_2017cq m151_2018cq m151_BLUP m157_2017cq m157_2018cq m157_BLUP m172_2017cq m172_2018cq m172_BLUP m165_2017cq m165_BLUP
BnaA09g29790D	A09	AT1G24100	UGT74B1	qGSL-A09-5	m145_2017cq m145_2018cq m145_BLUP m150_2017cq m150_2018cq m150_BLUP m151_2017cq m151_2018cq m151_BLUP m157_2017cq m157_2018cq m157_BLUP m172_2017cq m172_2018cq m172_BLUP m165_2017cq m165_BLUP
BnaA09g33640D	A09	AT3G53340	NF-YB10	qGSL-A09-6	m145_2017cq m145_2018cq m145_BLUP m150_2017cq m150_2018cq m150_BLUP m151_2017cq m151_2018cq m157_2017cq m157_2018cq m157_BLUP m165_2018cq m172_2017cq m172_2018cq m172_BLUP
BnaA09g38010D	A09	AT2G43790	MPK6	qGSL-A09-6	m145_2017cq m145_2018cq m145_BLUP m150_2017cq m150_2018cq m150_BLUP m151_2017cq m151_2018cq m157_2017cq m157_2018cq m157_BLUP m165_2018cq m172_2017cq m172_2018cq m172_BLUP
BnaA09g44500D	A09	AT1G18570	MYB51	qGSL-A09-7	m145_2017cq m145_2018cq m150_2017cq m150_2018cq m150_BLUP m151_2018cq m151_BLUP m157_2018cq m157_BLUP m165_2017cq m165_2018cq m165_BLUP m172_2018cq m172_BLUP
BnaA09g45070D	A09	AT1G17180	GSTU25	qGSL-A09-7	m145_2017cq m145_2018cq m150_2017cq m150_2018cq m150_BLUP m151_2018cq m151_BLUP m157_2018cq m157_BLUP m165_2017cq m165_2018cq m165_BLUP m172_2018cq m172_BLUP
BnaA09g45080D	A09	AT1G17180	GSTU25	qGSL-A09-7	m145_2017cq m145_2018cq m150_2017cq m150_2018cq m150_BLUP m151_2018cq m151_BLUP m157_2018cq m157_BLUP m165_2017cq m165_2018cq m165_BLUP m172_2018cq m172_BLUP
BnaA09g45090D	A09	AT1G17180	GSTU25	qGSL-A09-7	m145_2017cq m145_2018cq m150_2017cq m150_2018cq m150_BLUP m151_2018cq m151_BLUP m157_2018cq m157_BLUP m165_2017cq m165_2018cq m165_BLUP m172_2018cq m172_BLUP
BnaA09g47030D	A09	AT1G12610	DDF1	qGSL-A09-7	m145_2017cq m145_2018cq m150_2017cq m150_2018cq m150_BLUP m151_2018cq m151_BLUP m157_2018cq m157_BLUP m165_2017cq m165_2018cq m165_BLUP m172_2018cq m172_BLUP
BnaA09g47360D	A09	AT1G12140	FMO GS-OX5	qGSL-A09-7	m145_2017cq m145_2018cq m150_2017cq m150_2018cq m150_BLUP m151_2018cq m151_BLUP m157_2018cq m157_BLUP m165_2017cq m165_2018cq m165_BLUP m172_2018cq m172_BLUP
BnaA09g49290D	A09	AT1G07640	OBP2	qGSL-A09-7	m145_2017cq m145_2018cq m150_2017cq m150_2018cq m150_BLUP m151_2018cq m151_BLUP m157_2018cq m157_BLUP m165_2017cq m165_2018cq m165_BLUP m172_2018cq m172_BLUP
BnaA10g01520D	A10	AT1G02940	GSTF5	qGSL-A10-1	m145_2018cq m150_2017cq m150_2018cq m150_BLUP m157_2017cq m157_2018cq m157_BLUP m172_BLUP
BnaA10g01550D	A10	AT1G02950	GSTF4	qGSL-A10-1	m145_2018cq m150_2017cq m150_2018cq m150_BLUP m157_2017cq m157_2018cq m157_BLUP m172_BLUP
BnaA10g02160D	A10	AT5G44210	ERF9	qGSL-A10-1	m145_2018cq m150_2017cq m150_2018cq m150_BLUP m157_2017cq m157_2018cq m157_BLUP m172_BLUP
BnaA10g02900D	A10	AT1G04770	SDI2	qGSL-A10-1	m145_2018cq m150_2017cq m150_2018cq m150_BLUP m157_2017cq m157_2018cq m157_BLUP m172_BLUP
BnaA10g03020D	A10	AT1G04880	HMG	qGSL-A10-1	m145_2018cq m150_2017cq m150_2018cq m150_BLUP m157_2017cq m157_2018cq m157_BLUP m172_BLUP
BnaA10g03720D	A10	AT1G05560	UGT75B1	qGSL-A10-1	m145_2018cq m150_2017cq m150_2018cq m150_BLUP m157_2017cq m157_2018cq m157_BLUP m172_BLUP
BnaA10g07620D	A10	AT5G52020	ERF025	qGSL-A10-1	m145_2018cq m150_2017cq m150_2018cq m150_BLUP m157_2017cq m157_2018cq m157_BLUP m172_BLUP
BnaA10g07630D	A10	AT5G51990	DREB1D	qGSL-A10-1	m145_2018cq m150_2017cq m150_2018cq m150_BLUP m157_2017cq m157_2018cq m157_BLUP m172_BLUP
BnaA10g10660D	A10	AT1G52030	MBP2	qGSL-A10-2	m145_2017cq m151_2017cq m151_BLUP m157_2018cq m157_BLUP
BnaA10g17440D	A10	AT5G17220	GSTF12	qGSL-A10-3	m145_2017cq m145_2018cq m145_BLUP m150_2017cq m150_2018cq m150_BLUP m151_2017cq m151_2018cq m151_BLUP m157_2018cq m157_BLUP
BnaC01g03240D	C01	AT4G35310	CPK5	qGSL-C01-1	m150_2017cq m157_2017cq m157_BLUP m165_BLUP
BnaC02g09450D	C02	AT5G22300	NIT4	qGSL-C02-1	m145_2017cq m145_2018cq m150_2018cq m151_2018cq m151_BLUP
BnaC02g24980D	C02	AT1G78380	GSTU19	qGSL-C02-5	m145_BLUP m151_BLUP m157_2017cq m157_2018cq m172_2017cq
BnaC02g34440D	C02	AT2G02390	GSTZ1	qGSL-C02-8	m145_2017cq m145_2018cq m150_2017cq m151_2017cq m151_BLUP m157_BLUP m165_BLUP
BnaC02g34620D	C02	AT2G02540	ZHD3	qGSL-C02-8	m145_2017cq m145_2018cq m150_2017cq m151_2017cq m151_BLUP m157_BLUP m165_BLUP
BnaC02g36740D	C02	AT5G10610	CYP81K1	qGSL-C02-9	m151_2017cq m151_2018cq m150_BLUP m157_BLUP m172_BLUP
BnaC02g38780D	C02	AT5G48850	SDI1	qGSL-C02-10	m150_2017cq m150_2018cq m150_BLUP m157_2018cq
BnaC02g41790D	C02	AT5G23010	MAM1	qGSL-C02-11	m150_BLUP m151_2017cq m157_BLUP
BnaC02g41860D	C02	AT5G60890	MYB34	qGSL-C02-11	m150_BLUP m151_2017cq m157_BLUP
BnaC02g42260D	C02	AT5G62680	GTR2	qGSL-C02-11	m150_BLUP m151_2017cq m157_BLUP
BnaC03g24500D	C03	AT2G43790	MPK6	qGSL-C03-2	m145_BLUP m150_2017cq m150_BLUP m157_2018cq m157_BLUP m172_BLUP
BnaC03g24530D	C03	AT2G43820	UGT74F2	qGSL-C03-2	m145_BLUP m150_2017cq m150_BLUP m157_2018cq m157_BLUP m172_BLUP
BnaC03g26120D	C03	AT2G47730	GSTF8	qGSL-C03-2	m145_BLUP m150_2017cq m150_BLUP m157_2018cq m157_BLUP m172_BLUP
BnaC03g35860D	C03	AT3G09710	IQD1	qGSL-C03-3	m145_2018cq m150_2017cq m150_2018cq m150_BLUP m157_2018cq m157_BLUP
BnaC03g47720D	C03	AT1G02950	GSTF4	qGSL-C03-5	m157_BLUP
BnaC03g47760D	C03	AT1G02950	GSTF4	qGSL-C03-5	m157_BLUP
BnaC03g54440D	C03	AT3G43800	GSTU27	qGSL-C03-6	m145_2018cq m150_BLUP m151_BLUP m157_2018cq m157_BLUP
BnaC03g54910D	C03	AT3G44300	NIT2	qGSL-C03-6	m145_2018cq m150_BLUP m151_BLUP m157_2018cq m157_BLUP
BnaC03g61270D	C03	AT4G37750	ANT	qGSL-C03-7	m150_2017cq m150_2018cq m151_2017cq m157_2017cq m157_2018cq m157_BLUP
BnaC04g03730D	C04	AT5G44640	BGLU13	qGSL-C04-2	m145_2017cq m145_2018cq m145_BLUP m150_2017cq m150_2018cq m150_BLUP m151_2017cq m151_BLUP m157_2017cq m157_2018cq m157_BLUP m165_BLUP m172_BLUP
BnaC04g03750D	C04	AT2G44450	BGLU15	qGSL-C04-2	m145_2017cq m145_2018cq m145_BLUP m150_2017cq m150_2018cq m150_BLUP m151_2017cq m151_BLUP m157_2017cq m157_2018cq m157_BLUP m165_BLUP m172_BLUP
BnaC04g03760D	C04	AT2G44470	BGLU29	qGSL-C04-2	m145_2017cq m145_2018cq m145_BLUP m150_2017cq m150_2018cq m150_BLUP m151_2017cq m151_BLUP m157_2017cq m157_2018cq m157_BLUP m165_BLUP m172_BLUP
BnaC04g03780D	C04	AT2G44490	BGLU26	qGSL-C04-2	m145_2017cq m145_2018cq m145_BLUP m150_2017cq m150_2018cq m150_BLUP m151_2017cq m151_BLUP m157_2017cq m157_2018cq m157_BLUP m165_BLUP m172_BLUP
BnaC04g32680D	C04	AT5G40360	MYB115	qGSL-C04-7	m150_BLUP m157_2017cq m157_BLUP m151_BLUP
BnaC04g40520D	C04	AT2G29420	GSTU7	qGSL-C04-9	m145_2018cq m145_BLUP m150_2018cq m150_BLUP m151_2017cq m151_2018cq m151_BLUP m157_2018cq m157_BLUP m172_2017cq m172_BLUP
BnaC04g40550D	C04	AT2G29460	GSTU4	qGSL-C04-9	m145_2018cq m145_BLUP m150_2018cq m150_BLUP m151_2017cq m151_2018cq m151_BLUP m157_2018cq m157_BLUP m172_2017cq m172_BLUP
BnaC04g40560D	C04	AT2G29470	GSTU3	qGSL-C04-9	m145_2018cq m145_BLUP m150_2018cq m150_BLUP m151_2017cq m151_2018cq m151_BLUP m157_2018cq m157_BLUP m172_2017cq m172_BLUP
BnaC04g40570D	C04	AT2G29480	GSTU2	qGSL-C04-9	m145_2018cq m145_BLUP m150_2018cq m150_BLUP m151_2017cq m151_2018cq m151_BLUP m157_2018cq m157_BLUP m172_2017cq m172_BLUP
BnaC04g41510D	C04	AT2G30860	GSTF9	qGSL-C04-9	m145_2018cq m145_BLUP m150_2018cq m150_BLUP m151_2017cq m151_2018cq m151_BLUP m157_2018cq m157_BLUP m172_2017cq m172_BLUP
BnaC04g42530D	C04	AT2G31790	UGT74C1	qGSL-C04-9	m145_2018cq m145_BLUP m150_2018cq m150_BLUP m151_2017cq m151_2018cq m151_BLUP m157_2018cq m157_BLUP m172_2017cq m172_BLUP
BnaC04g47910D	C04	AT4G13770	CYP83A1	qGSL-C04-9	m145_2018cq m145_BLUP m150_2018cq m150_BLUP m151_2017cq m151_2018cq m151_BLUP m157_2018cq m157_BLUP m172_2017cq m172_BLUP
BnaC05g01550D	C05	AT1G02940	GSTF5	qGSL-C05-1	m145_2018cq m150_2017cq m150_2018cq m157_BLUP
BnaC05g02080D	C05	AT5G44210	ERF9	qGSL-C05-1	m145_2018cq m150_2017cq m150_2018cq m157_BLUP
BnaC05g02780D	C05	AT1G04770	SDI2	qGSL-C05-1	m145_2018cq m150_2017cq m150_2018cq m157_BLUP
BnaC05g02890D	C05	AT1G04880	HMG	qGSL-C05-1	m145_2018cq m150_2017cq m150_2018cq m157_BLUP
BnaC05g13350D	C05	AT1G17170	GSTU24	qGSL-C05-3	m145_2017cq m145_2018cq m150_2017cq m150_2018cq m150_BLUP m151_2018cq m157_2018cq m157_BLUP m165_2017cq m165_2018cq m165_BLUP
BnaC05g13370D	C05	AT1G17190	GSTU26	qGSL-C05-3	m145_2017cq m145_2018cq m150_2017cq m150_2018cq m150_BLUP m151_2018cq m157_2018cq m157_BLUP m165_2017cq m165_2018cq m165_BLUP
BnaC05g36930D	C05	AT3G16400	NSP1	qGSL-C05-6	m150_BLUP
BnaC06g20950D	C06	AT1G77520	IGMT1	qGSL-C06-5	m145_2017cq m145_BLUP m150_2018cq m151_BLUP m157_2017cq m157_2018cq m172_BLUP
BnaC06g25020D	C06	AT1G69930	GSTU11	qGSL-C06-5	m145_2017cq m145_BLUP m150_2018cq m151_BLUP m157_2017cq m157_2018cq m172_BLUP
BnaC06g25030D	C06	AT1G69920	GSTU12	qGSL-C06-5	m145_2017cq m145_BLUP m150_2018cq m151_BLUP m157_2017cq m157_2018cq m172_BLUP
BnaC06g25040D	C06	AT4G37430	CYP91A2	qGSL-C06-5	m145_2017cq m145_BLUP m150_2018cq m151_BLUP m157_2017cq m157_2018cq m172_BLUP
BnaC06g34910D	C06	AT1G74080	MYB122	qGSL-C06-6	m145_BLUP m150_2017cq m150_2018cq m150_BLUP m151_2017cq m151_BLUP m157_2018cq m157_BLUP
BnaC06g34970D	C06	AT1G74090	SOT18	qGSL-C06-6	m145_BLUP m150_2017cq m150_2018cq m150_BLUP m151_2017cq m151_BLUP m157_2018cq m157_BLUP
BnaC07g41280D	C07		SUR1-like	qGSL-C07-7	m145_2017cq m145_2018cq m150_BLUP m157_2017cq m157_2018cq m157_BLUP m172_BLUP
BnaC07g42030D	C07	AT2G25160	CYP82F1	qGSL-C07-7	m145_2017cq m145_2018cq m150_BLUP m157_2017cq m157_2018cq m157_BLUP m172_BLUP
BnaC07g42720D	C07	AT4G30530	GGP1	qGSL-C07-7	m145_2017cq m145_2018cq m150_BLUP m157_2017cq m157_2018cq m157_BLUP m172_BLUP
BnaC08g00970D	C08	AT1G04770	SDI2	qGSL-C08-1	m150_2017cq m150_BLUP m157_2017cq m157_2018cq m157_BLUP
BnaC08g01020D	C08	AT1G04880	HMG	qGSL-C08-1	m150_2017cq m150_BLUP m157_2017cq m157_2018cq m157_BLUP
BnaC08g01410D	C08	AT1G05680	UGT74E2	qGSL-C08-1	m150_2017cq m150_BLUP m157_2017cq m157_2018cq m157_BLUP
BnaC08g02210D	C08		GSTT3-like	qGSL-C08-1	m150_2017cq m150_BLUP m157_2017cq m157_2018cq m157_BLUP
BnaC08g02920D	C08	AT1G59700	GSTU16	qGSL-C08-1	m150_2017cq m150_BLUP m157_2017cq m157_2018cq m157_BLUP
BnaC08g25380D	C08	AT5G40360	MYB115	qGSL-C08-5	m145_2017cq m145_2018cq m145_BLUP m150_2017cq m150_2018cq m150_BLUP m151_2017cq m151_2018cq m151_BLUP m157_2017cq m157_2018cq m157_BLUP m165_BLUP m172_BLUP
BnaC08g29220D	C08		GSTT3-like	qGSL-C08-5	m145_2017cq m145_2018cq m145_BLUP m150_2017cq m150_2018cq m150_BLUP m151_2017cq m151_2018cq m151_BLUP m157_2017cq m157_2018cq m157_BLUP m165_BLUP m172_BLUP
BnaC08g37160D	C08	AT1G18570	MYB51	qGSL-C08-7	m145_2018cq m150_2017cq m150_2018cq m150_BLUP m157_2017cq m157_2018cq m157_BLUP m165_2017cq m165_2018cq m172_2018cq m172_BLUP
BnaC08g37910D	C08	AT1G17180	GSTU25	qGSL-C08-7	m145_2018cq m150_2017cq m150_2018cq m150_BLUP m157_2017cq m157_2018cq m157_BLUP m165_2017cq m165_2018cq m172_2018cq m172_BLUP
BnaC08g37940D	C08	AT1G17170	GSTU24	qGSL-C08-7	m145_2018cq m150_2017cq m150_2018cq m150_BLUP m157_2017cq m157_2018cq m157_BLUP m165_2017cq m165_2018cq m172_2018cq m172_BLUP
BnaC08g41070D	C08	AT1G12610	DDF1	qGSL-C08-7	m145_2018cq m150_2017cq m150_2018cq m150_BLUP m157_2017cq m157_2018cq m157_BLUP m165_2017cq m165_2018cq m172_2018cq m172_BLUP
BnaC09g05060D	C09	AT5G60890	MYB34	qGSL-C09-1	m145_2017cq m145_2018cq m145_BLUP m150_2018cq m150_BLUP m151_2017cq m151_2018cq m151_BLUP m157_2018cq
BnaC09g05370D	C09	AT5G61590	ERF107	qGSL-C09-1	m145_2017cq m145_2018cq m145_BLUP m150_2018cq m150_BLUP m151_2017cq m151_2018cq m151_BLUP m157_2018cq
BnaC09g28190D	C09	AT5G51990	DREB1D	qGSL-C09-4	m145_2017cq m150_BLUP m157_BLUP
BnaC09g28200D	C09	AT5G52020	ERF025	qGSL-C09-4	m145_2017cq m150_BLUP m157_BLUP
BnaC09g40740D	C09	AT5G17220	GSTF12	qGSL-C09-6	m150_2017cq m150_2018cq m150_BLUP m157_2017cq m157_2018cq m157_BLUP
