# Supplementary material for: Genome-Wide Association Study of Glucosinolate Metabolites (mGWAS) in Brassica napus L
Source: Plants (Basel). 2023 Feb 1;12(3):639. doi: 10.3390/plants12030639 (PMC9921834; doi:10.3390/plants12030639)
Supplement: Supplementary file 1 [file plants-12-00639-s001.zip › Table S5. The expression levels of the candidate genes in BnHG and BnLG of B. napus.xlsx]

## Sheet: Sheet1
Table S5 The expression levels of the candidate genes in BnHG and BnLG of B. napus
Candidate Gene	Function Description	BnHG_20DAP	BnHG_30DAP	BnHG_40DAP	BnLG_20DAP	BnLG_30DAP	BnLG_40DAP
BnaA08g16100D	CYP79B2	1.3399	1.1024	0.3679	2.156	1.4928	0.1607
BnaA06g11010D	CYP79F1	40.7587	15.1689	2	28.8972	17.8392	3.4695
BnaA02g29380D	CYP81D11	0.8097	5.7428	2.4137	0.4467	3.5636	5.1063
BnaA02g29390D	CYP81D11	0.6508	0	0.3418	2.8099	1.1843	0.4073
BnaA07g11900D	CYP81G1	0	0	0	0.1289	0	0
BnaA07g11910D	CYP81G1	0	0.0702	0.3414	0.0686	0.2169	0
BnaA07g11920D	CYP81G1	0.1157	0.0979	3.0172	1.3082	0	0.8603
BnaA03g23030D	CYP81D7	6.8093	1.602	0.3182	9.7829	3.7391	0.2503
BnaA08g15650D	CYP81F3	0	0.0987	0	0	0	0
BnaA08g15660D	CYP81F4	0.202	0	0.6022	0.4458	0	0.0831
BnaC02g36740D	CYP81K1	0	0	0	0	0.0739	0
BnaA03g49690D	CYP82F1	0	0.987	0.3302	0.2111	0.0318	0.6034
BnaC07g42030D	CYP82F1	0	0.1234	0	0	0	0
BnaA04g24160D	CYP83A1	0	0	0.5378	0	0.067	0.6081
BnaC04g47910D	CYP83A1	0	0	0.0633	0	0	0
BnaC06g25040D	CYP91A2	0	0	0	0	0	0.2488
BnaA09g47360D	FMO GS-OX5	5.8142	1.4327	0.5297	3.9615	0.4028	0.2116
BnaA01g06540D	GGP1	4.964	2.4749	4.5643	0.2547	0.3355	0.3324
BnaA08g13020D	GGP1	0.2886	16.152	29.7312	0	6.509	25.3698
BnaC07g42720D	GGP1	4.9062	5.0149	1.7116	3.8211	3.6236	0.6647
BnaA04g17900D	probably GSL-OH	0.08	0.2258	0.2637	0.1325	0	0.0384
BnaA02g03440D	GSTF12	13.8842	7.9466	0.1473	25.3837	15.5174	0.4506
BnaA10g17440D	GSTF12	50.7074	48.8893	0.2231	47.3576	56.4318	3.2485
BnaC09g40740D	GSTF12	50.5043	33.0766	0.0744	47.2829	43.1306	1.1695
BnaA03g26140D	GSTF2	0.7447	0.1528	0	0	0	0
BnaA03g26130D	GSTF3	19.2945	6.8751	0.7435	0.5229	0.7871	0.065
BnaA09g00850D	GSTF3	0.8801	0.2292	0.0744	0.1494	0.0787	0.065
BnaA09g00870D	GSTF3	6.8377	0.1528	3.8664	0	0.1574	0.4548
BnaA10g01550D	GSTF4	0	0.4652	0.0647	0	0.3423	0.8478
BnaC03g47720D	GSTF4	3.0437	0	0	3.0224	0	0
BnaC03g47760D	GSTF4	0	0.0649	0	0	0	0
BnaA10g01520D	GSTF5	0.5818	0.197	0	1.4123	0.1353	0
BnaC05g01550D	GSTF5	0.3491	0.2626	0	0.4494	0.0676	0.1117
BnaC03g26120D	GSTF8	9.3614	15.2785	7.711	38.9175	63.0964	22.1387
BnaA04g17910D	GSTF9	10.3964	7.7196	210.681	10.0647	14.2697	129.444
BnaC04g41510D	GSTF9	29.9817	8.5521	201.915	18.2792	19.2603	141.932
BnaA03g47390D	GSTT3	0	0	0	0.065	0.1027	0.0565
BnaC08g02210D	GSTT3	3.9039	1.9578	2.6202	4.8338	4.1855	2.4144
BnaC08g29220D	GSTT3	1.4309	2.3209	2.4555	0.0987	0.6238	0.4291
BnaC06g25020D	GSTU11	0.1233	0	0	0.5442	0	0
BnaC06g25030D	GSTU12	0.2375	0	0	0.0874	0	0
BnaA07g09120D	GSTU13	21.3505	0	0.6281	36.8077	3.2504	0.3659
BnaA07g09580D	GSTU13	6.1637	0.0717	0.6281	3.2251	0.8865	0.061
BnaA09g29540D	GSTU13	21.1598	29.755	13.469	9.4648	71.5088	24.4531
BnaC08g02920D	GSTU16	3.3722	1.832	1.646	2.8938	0.7986	1.4383
BnaA06g06160D	GSTU17	1836.33	311.388	56.1092	1398.76	694.625	105.374
BnaA07g20560D	GSTU19	173.854	83.3715	215.095	142.049	151.357	200.527
BnaC02g24980D	GSTU19	47.6781	24.7439	12.3676	44.8308	51.5242	16.305
BnaC04g40570D	GSTU2	0.4507	1.6711	0	0.4263	5.0903	0.0618
BnaA07g20570D	GSTU20	299.792	174.647	66.8577	247.622	292.666	98.7277
BnaA07g20590D	GSTU23	2.5567	0.074	0.216	1.3743	0	0.0629
BnaC05g13350D	GSTU24	0	0	0.1872	0	0	0
BnaC08g37940D	GSTU24	0.3969	0.7465	2.2523	0.8759	0.1538	0.3809
BnaA09g45070D	GSTU25	2.8317	0.4458	0.5063	1.8891	1.8374	0.5688
BnaA09g45080D	GSTU25	0	0	0.1447	0	0	0
BnaA09g45090D	GSTU25	4.6098	0.5944	0.434	9.9543	2.603	1.0112
BnaC08g37910D	GSTU25	0.1317	0.2229	0.434	0.5813	0	0
BnaA08g23300D	GSTU26	5.0707	3.0466	1.7358	2.4704	2.9858	0.948
BnaC05g13370D	GSTU26	0.0656	0	0.072	0.1447	0.0762	0.1887
BnaC03g54440D	GSTU27	1.7792	0.5736	0.4187	3.4354	1.8468	1.5245
BnaC04g40560D	GSTU3	0.1265	0	0	0.0698	0	0.3036
BnaC04g40550D	GSTU4	34.4222	13.3565	7.7763	26.4815	21.2753	14.705
BnaC04g40520D	GSTU7	2.0514	0.1447	0.352	0.6366	0.1491	0.4922
BnaA06g21920D	GSTU9	0	0	0	0	0.2867	0
BnaA06g34170D	GSTZ1	17.6181	10.096	9.2488	24.8487	15.0073	10.8995
BnaA09g19060D	GSTZ1	11.4893	18.6923	29.2473	9.9251	8.9392	17.2939
BnaC02g34440D	GSTZ1	2.2672	2.1838	0.3948	1.5863	0.9	0.3449
BnaA07g33600D	IGMT1	0.6481	0	0	0.0421	0	0.0366
BnaC06g20950D	IGMT1	0.8723	6.034	1.5828	0.0418	8.686	2.7297
BnaA07g11080D	IGMT2	0	0	0	0.3888	0	0
BnaA06g14950D	IGMT4	6.8404	0	0	15.0098	0	0
BnaA07g33060D	IGMT5	0.4296	0	1.3295	5.6874	0.1362	0.8245
BnaA02g02020D	IMD1	1.8154	0.0402	0.0782	0.1964	0.0828	0.1366
BnaC02g41790D	MAM1	0.1145	0	0	0	0	0
BnaA02g27300D	SOT12	0	0.1	0.0973	0.0489	0.309	0.0425
BnaA07g31260D	SOT16	0.0427	0.1929	2.1122	1.0845	0	0.3691
BnaA06g12720D	SOT17	1.5859	1.4026	5.0371	0.804	0.6976	2.6738
BnaA07g31230D	SOT18	4.4933	0.3317	0.5073	1.2973	0.9276	0.1209
BnaA07g31250D	SOT18	46.6783	2.6853	0.1834	92.4093	12.1347	0.9616
BnaA09g14030D	SOT18	1.2651	1.2433	1.4791	0.4503	0.854	1.6058
BnaA09g14040D	SOT18	0	28.7075	60.5415	0	5.2035	82.4037
BnaC06g34970D	SOT18	6.0471	0.8055	1.4759	4.587	3.8568	1.9747
BnaA01g23110D	SOT18-like	0	0.2771	0	0	0	0
BnaA09g10820D	SOT18-like	0	0	0	1.4084	0.6678	0.0612
BnaA03g49250D	SUR1	2.5168	0	0	0	0.4126	0.031
BnaA09g10030D	SUR1	0.1621	0.0731	0	0.0715	0.1507	0.0622
BnaC07g41280D	SUR1	0.5163	0.1092	0	0.2492	1.613	0
BnaA09g29790D	UGT74B1	5.0769	1.991	12.7156	4.3378	1.2236	4.783
BnaC04g42530D	UGT74C1	2.124	4.3641	1.6712	2.2736	13.268	7.3929
BnaC08g01410D	UGT74E2	0	1.1522	0.9813	0	0	0.0612
BnaA05g03590D	UGT74F1	1.0302	0.2906	0.0707	1.1367	0.2994	0.309
BnaA05g03580D	UGT74F2	1.2501	1.1573	3.9779	0.5658	1.4533	5.383
BnaC03g24530D	UGT74F2	0.8712	0	0	0.1068	0.15	0
BnaA10g03720D	UGT75B1	0.4288	0.4493	0.2018	0.0676	0.9258	0.9406
BnaA03g24950D	BAT5	1.0981	0	0	0	0	0
BnaA02g27130D	BAT1	11.6966	6.089	1.051	3.1677	5.4701	0.9184
BnaA07g35490D	IMD2	9.2551	2.2493	1.1337	5.852	4.3452	1.913
BnaA09g01260D	AOP3	3.161	1.1517	0.4701	1.7802	0.689	0.0948
BnaA08g15790D	ANT	0.207	0.0292	0.0568	0	0.0902	0.1241
BnaC03g61270D	ANT	1.4357	0	0	0.6624	0.1214	0.1754
BnaA03g31790D	ARF32	0.0611	0.138	0	0	1.2792	0.0587
BnaA03g18900D	CZF1	4.8988	3.0578	1.2306	12.1613	3.2414	1.6754
BnaA09g47030D	DDF1	0.422	0	0	1.7847	0	0
BnaC08g41070D	DDF1	0.2152	0	0	4.115	0	0
BnaA10g07630D	DREB1D	1.0489	0.5918	0.864	7.1607	0.6859	3.3972
BnaC09g28190D	DREB1D	0.9178	1.1095	0.936	5.4248	1.1432	1.1324
BnaA08g03620D	E2FC	6.1022	4.3978	4.9724	6.1681	2.1054	2.7958
BnaA02g11090D	ERF025	0.1288	0	0	1.563	0.1497	0
BnaA10g07620D	ERF025	2.1914	0.1374	0	13.3657	0.0708	0.1753
BnaC09g28200D	ERF025	0.4261	0	0.1337	1.8134	0.2831	0
BnaA09g05710D	ERF107	0.5021	8.8211	5.9865	0.2374	5.0862	27.1187
BnaC09g05370D	ERF107	0.9464	6.8182	2.4787	3.4541	10.749	3.2837
BnaA02g01570D	ERF113	0	0	0.3182	0	0	0.1112
BnaA10g02160D	ERF9	0.9605	0.0903	0.1758	0.2649	0.3722	0.3073
BnaC05g02080D	ERF9	1.921	0	0.3516	0.5299	1.1167	1.229
BnaA03g23060D	GRF1	9.184	6.772	15.8809	4.3428	4.1864	11.1978
BnaA03g30550D	IQD1	20.8351	9.6913	8.8369	6.8731	18.5163	9.9181
BnaC03g35860D	IQD1	29.9853	12.9295	10.9601	18.8608	38.2447	19.2666
BnaC04g32680D	MYB115	0	0	0	0.0878	0	0
BnaC08g25380D	MYB115	0.0767	0	0	0.1692	0	0
BnaA07g31220D	MYB122	1.1962	0	0.0487	2.7375	0	0.085
BnaC06g34910D	MYB122	0.8418	0	0.0973	0.2933	0.103	0.1276
BnaA09g05480D	MYB34	0.1913	0	0.2101	0	0.0556	0
BnaC02g41860D	MYB34	0.5626	0.2116	0.9784	0.1035	0.1635	0.135
BnaC09g05060D	MYB34	1.513	0	0.2518	0.2023	0	0
BnaA04g13540D	MYB44	2.4723	0.0558	0.4888	1.5276	0.2299	0.522
BnaA09g44500D	MYB51	0	0	0.3965	0	0	0
BnaC08g37160D	MYB51	0.0451	0.8148	5.1551	0	0.2099	5.6307
BnaA08g15610D	MYB73	3.4562	2.0835	0.832	6.791	3.1925	1.4085
BnaA06g22900D	NAC102	7.4459	1.0421	1.775	5.0312	2.2144	1.551
BnaA09g33640D	NF-YB10	26.7947	8.7889	8.4691	22.7744	16.3902	7.9235
BnaA09g49290D	OBP2	0.7894	0.2096	0.204	0	0	0
BnaA08g18790D	STZ	4.0863	2.7246	2.9919	14.2772	2.4473	3.3273
BnaA03g17820D	WRKY33	2.036	0.3662	0.4537	7.3902	1.4064	1.6141
BnaA04g22040D	WRKY33	0.4819	0.2039	0.1985	5.2176	0.4202	0.0867
BnaA09g03910D	ZFP4	0	0	0	0	0.1421	0
BnaC02g34620D	ZHD3	0.9691	0.3827	0.9047	0.1069	1.2393	0.7905
BnaA09g02430D	ZHD9	3.0845	9.4393	9.9062	1.6501	6.3025	16.7739
BnaA08g01830D	DOF1	8.0007	1.0573	0.3166	22.5063	5.5305	1.7985
BnaA04g17070D	BGLU13	2.206	23.9492	2.8811	1.9735	33.4434	16.6785
BnaC04g03730D	BGLU13	2.4836	0.7847	0.4364	5.2796	0.77	0.6674
BnaA05g04000D	BGLU15	1.1512	1.6157	0.8326	4.5229	9.0417	1.4011
BnaA05g04020D	BGLU15	0.7144	0.8061	0.1569	1.1981	0.6976	0.6582
BnaC04g03750D	BGLU15	0.0707	0	0	0.2729	0.0411	0
BnaA02g17610D	BGLU20	0	0.9494	0.231	0.116	0	0.5299
BnaA03g30810D	BGLU23	9.0238	0.903	2.1215	7.2161	0.8983	1.1123
BnaA05g29140D	BGLU23	0	0	0.788	0	0	0
BnaA05g29150D	BGLU23	0.1104	0.0934	0.4546	0.0913	0.0321	0.0794
BnaA08g06920D	BGLU23	0	0	0	0.9334	0	0
BnaA05g04060D	BGLU26	1.1821	0.2371	0.0144	1.6231	0.5803	0.0756
BnaC04g03780D	BGLU26	0.0261	0.0882	0.0859	0.0288	0.0909	0.025
BnaA05g04030D	BGLU28	0.9723	0.1097	0	6.5979	0	0
BnaC04g03760D	BGLU29	3.7634	81.4037	25.5287	1.4927	25.193	29.1053
BnaA04g25740D	BGLU32	0.2442	0	0	1.5267	0	0
BnaA06g36340D	CAD1	2.6681	1.5354	1.1135	4.1508	1.8301	0.9218
BnaC03g54910D	NIT2	10.8939	2.0909	0.9251	7.8686	6.5283	2.1017
BnaA02g05560D	NIT4	15.7788	8.2546	2.4419	3.2445	3.0017	1.9272
BnaC02g09450D	NIT4	22.1961	15.8234	4.3859	16.8048	7.6657	2.852
BnaC05g36930D	NSP1	0.1255	0.0283	0.1655	0	0.8465	0.1205
BnaA02g29990D	NSP5	4.2611	3.4922	3.2513	1.0888	0.0521	1.4205
BnaA06g30390D	NSP5	88.7211	86.0387	57.8826	98.9292	136.308	167.875
BnaA03g24520D	TGG1	0	6.8865	20.9231	0.1573	22.5457	17.3247
BnaA07g24400D	TGG1	0	326.171	142.71	0	129.242	191.452
BnaA08g05540D	TGG1	0	66.0481	55.0493	0	27.3313	38.3238
BnaA08g05610D	TGG1	0	0	0.1798	0.3612	0	0
BnaA09g26590D	TGG1	0	65.628	64.6334	0	113.321	92.9353
BnaA08g05600D	TGG2	0	83.5032	150.344	0	15.4857	69.7722
BnaA07g19610D	PEN3	2.4393	0.1003	0.6074	6.7885	0.2985	0.7961
BnaA10g03020D	HMG	0.4852	0	0	0.1912	0	0
BnaC05g02890D	HMG	0.9017	0	0	0.0663	0	0
BnaC08g01020D	HMG	2.0044	0.5158	0.0772	3.1815	0.4088	0.2025
BnaA02g30450D	SDI1	0.048	3.4102	5.1107	0	0.8923	5.2023
BnaA10g02900D	SDI2	50.756	4.8823	3.6842	64.1548	62.9633	7.7916
BnaC02g38780D	SDI1	0.7196	9.4187	5.216	0.3176	2.1193	4.3276
BnaC05g02780D	SDI2	24.463	0.6432	0.4695	29.2972	8.8357	0.4103
BnaC08g00970D	SDI2	2.4808	0.056	0.0545	5.7481	0.9229	0
BnaA01g28070D	MBP2	0.9597	0	0	3.0057	0	0
BnaA08g01710D	MBP2	0.6803	0	0.1528	0.8871	0.018	0.0742
BnaA08g01740D	MBP2	0.1872	9.5465	96.2505	0	0.1741	113.707
BnaA10g10660D	MBP2	6.8348	137.921	243.933	8.0722	38.8899	367.658
BnaA03g53230D	CPK6	0	0.0519	0	0.0507	0.2139	0.0883
BnaA03g53250D	CPK5	0	0	0	0	0.2276	0.0939
BnaA09g38010D	MPK6	0.0723	0	0	0.279	0	0
BnaC01g03240D	CPK5	0.1595	0.03	0.0292	0.6746	0.1236	0.0765
BnaC03g24500D	MPK6	0	0	0	0.123	0	0
BnaA06g22160D	GTR2	0.7563	0.32	1.0642	1.2517	0.6869	1.0433
BnaC02g42260D	GTR2	6.8067	5.3336	2.6736	0.7562	0.055	0.4536
