# Supplementary material for: Genome-Wide Association Study of Glucosinolate Metabolites (mGWAS) in Brassica napus L
Source: Plants (Basel). 2023 Feb 1;12(3):639. doi: 10.3390/plants12030639 (PMC9921834; doi:10.3390/plants12030639)
Supplement: Supplementary file 1 [file plants-12-00639-s001.zip › Table S6. The list of 143 B. napus accessions used in this study.xlsx]

## Sheet: Sheet1
Table S6 The list of 143 B. napus accessions used in this study
Sample ID	Germplasm name	Origin	Ecotype	Total Glucosinolate content		m145		m150		m151		m157		m165		m172
				2017	2018	2017	2018	2017	2018	2017	2018	2017	2018	2017	2018	2017	2018
R08	Niklas	Sweden	Spring	124.59	136.6	1461.2±378.83	370.1±5.88	872.15±145.36	284.7±8.55	1477.58±383.08	251.21±1.96	145.52±13.23	9.6±1.12	269.07±35.1	46.88±4.23	379.37±63.23	163.72±2.7
R19	WR092	Chongqing, China	Spring	32.7	20.56	117.98±30.59	0	12.27±2.05	0	36.92±9.57	0	4.28±0.39	0	163.36±21.31	0	270.43±45.07	0
R44	SW Sinatra	Sweden	Semi-Winter	38.1311	24.9	107.45±1.1	0	89.76±6.89	0	89.07±6.92	0	1.59±0.25	0	401.54±44.33	0	345.83±1.13	0
R89	YangJ6711	Jiangshu, China	Semi-Winter	48.1025	18.16	626.93±125.39	132.04±3.7	273.53±35.68	101.73±11.99	192.23±44.36	55.03±1.91	29.44±5.89	9.67±0.48	371.13±74.23	292.84±13.21	285.78±88.69	129.95±7.45
R90	Zheyou17	Zejiang, China	Semi-Winter	41.6302	15.78	168.26±8.01	2.29±0.13	50.06±8.34	0.79±0.05	66.8±8.71	1.17±0.18	5.1±0.46	0.45±0.07	323.1±74.56	412.19±2.5	285.72±15.04	208.55±12.33
R91	Zhongyou821	Hubei, China	Semi-Winter	131.309	199.58	1422.23±185.51	92.04±1.94	933.1±44.43	131.41±4.49	1064.65±212.93	18.87±0.19	83.73±13.95	7.92±0.21	329.94±54.99	60.87±0.38	278.23±13.25	130.39±2.78
R95	Monty	Australia	Spring	40.8335	31.23	178.81±48.03	8.7±0.35	28.85±8.16	2.87±0.12	78.75±19.85	1.31±0.13	6.89±2.03	0.76±0.05	285.27±81.02	143.6±32.69	240.51±62.9	151.52±4.52
R104	WH-58	Hubei, China	Semi-Winter	32.05	31.355	20.84±1.11	0.01±0	26.64±0.17	0.02±0	40.87±1.47	0	2.22±0.07	0	252.53±5.54	52.42±2.42	364.58±25.05	117.86±2.13
R109	JY-16	Hubei, China	Semi-Winter	42.7964	7.22	120.31±24.06	49.98±0.99	247.68±41.28	130.98±11.72	119.27±23.85	15.85±0.53	3.25±0.75	6.81±0.24	474.75±43.16	312.36±23.21	481.47±80.25	184.53±2.21
R110	Hubei white 1	Hubei, China	Winter	100.228	92.43	723.85±157.06	0	358.55±132.39	0	697.23±142.47	0	46.74±19.14	0	300.08±107.87	0	186.17±58.42	0
R148	Zhongshuang4	Hubei, China	Semi-Winter	46.7956	14.5	103.48±5.56	5.86±0.14	17.36±0.34	15.27±0.7	193.16±0.48	6.7±0.29	8.73±0.91	0.61±0.16	391.42±10.68	137.6±5.05	215.61±2.99	89.57±6.22
R149	WR001	Chongqing, China	Semi-Winter	49.6315	58.425	15.12±0.01	0.01±0	24.14±0.93	0.07±0.01	3.02±0.21	0	3.51±0	0	114.05±0.28	1.2±0.04	241.99±10.67	17.16±1.14
R166	2012-3546	Hubei, China	Semi-Winter	34.5146	40.275	109.28±4.7	44.84±1.73	28.88±1.53	58.66±7.78	60.1±5.95	23.11±2.23	16.81±0.58	8.16±0.47	344.21±4.31	229.58±4.23	255.93±11.59	177.93±27.02
R167	2012-K8053	Hubei, China	Semi-Winter	55.5273	22.965	99.63±25.83	19.96±0.43	146.32±24.39	62.37±2.06	69.51±12.3	4.38±0.23	6.09±0.75	3.22±0.04	401.62±58.36	177.86±10.11	282.37±13.45	175.12±3.8
R168	Huayou2	Hubei, China	Semi-Winter	111.33	109.03	1187.81±237.56	471.02±16.16	597.61±77.95	533.17±9.85	644.16±128.83	218.04±0.91	85.91±4.09	82.19±2.43	1178.14±107.1	664.3±8.03	492.24±82.04	267.09±8.44
R170	Huayou13	Hubei, China	Semi-Winter	113.092	115.275	1740.55±451.25	627.13±13.27	2672±445.33	1079.33±0.21	993.98±175.89	333.3±10.1	424.1±52.08	93.98±1.73	872.11±126.72	649.09±5.21	569.4±27.11	282.83±24.69
R172	Huayou3	Hubei, China	Semi-Winter	84.5721	110.69	1218.04±2.19	785.52±13.6	1377.18±26.34	1022.63±23.15	1417.9±22.32	394.4±4.01	139.51±5.62	57.6±0.43	969.88±21.89	497.44±24.4	449.7±9.9	186.92±19.77
R173	Huayou14	Hubei, China	Semi-Winter	111.612	131.905	1745.33±84.89	644.89±2.86	2491.81±46.76	1165.62±24.38	1317.59±104.6	350.22±6.97	580.49±5.48	105.38±3.54	660.37±137.43	536±0.37	702.01±22.24	239.84±2.4
R180	Yangyou5	Jiangshu, China	Semi-Winter	32.87	24.34	93.27±3.08	0	70.23±5.12	0	58.17±9.37	0	11.84±0.16	0	411.25±41.85	0	425.03±52.75	0
R184	Zheshuang6	Zejiang, China	Semi-Winter	46.4209	34.825	573.51±114.7	134.13±2.49	134.3±17.52	182.43±0.64	187.74±37.55	33.74±1.02	30.71±1.46	15.58±3.22	750.92±68.27	375.38±25.28	636.64±106.11	202.2±3.21
R189	Sida	Canada	Spring	79.3642	96.73	1428.36±154.86	88.05±3.41	966.46±102.54	196.84±39.54	1338.31±107.1	109.66±0.52	148.75±10.04	5.19±0.25	467.57±40.14	94.1±21.5	508.74±21.12	101.99±3.4
R193	Enyou73-1-2	Guizou, China	Semi-Winter	150.73	143.01	2100.32±5.77	929.76±14.23	716.29±2.82	710.88±12.22	2350.26±68.68	639.92±19.86	304.85±14.92	34.11±0.59	518.28±26.36	349.61±16.03	681.66±0.67	322.86±33.97
R197	CY12QCWH-1	Sichuan, China	Semi-Winter	35.95	30.35	26.37±3.21	12.64±0.58	14.34±2.04	14.5±0.74	9.68±1.08	13±0.32	2.36±0.44	1.73±0.03	713.69±116.82	419.49±29.48	379.9±33.68	160.94±25.1
R198	CY12GJ-1	Sichuan, China	Semi-Winter	112.915	111.305	1940.15±47.05	837.07±21.05	442.81±65.38	444.61±14.4	621.69±62.59	182.35±0.34	74.79±12.71	43.02±0.5	364.03±53.52	255.25±16.17	433.1±65.64	265.88±4.04
R200	2012-8380	Hubei, China	Semi-Winter	35.3864	22.875	65.58±17	0.16±0.02	60.94±10.16	2.03±0.13	22.85±5.92	0	13.68±1.24	0	484.9±63.25	45.18±0.33	350.9±58.48	66.1±2.31
R208	A117	Shanxi, China	Semi-Winter	49.4222	30.875	216.88±8.46	5.85±0.32	276.01±10.92	18.94±1.19	198.61±4.04	3.48±0.11	19.62±0.29	0.59±0.07	258.38±6.18	44.42±2.19	364.93±30.6	73.33±0.23
R209	GY284	Shanxi, China	Semi-Winter	79.12	60.435	999.44±259.12	0.05±0.01	68.37±11.39	0.03±0	509.93±132.2	0.01±0.01	29.66±2.7	0	132.25±17.25	5.93±0.5	318.4±53.07	8.46±0.2
R212	WR092-1	Chongqing, China	Semi-Winter	38.3055	11.96	0	4.59±0.23	0	0.81±0.06	0	0.53±0.03	0	0.5±0.01	0	47.41±5.98	0	106.63±2.12
R214	WR206	Chongqing, China	Semi-Winter	26.067	36.02	36.42±5.83	21.42±1.3	12.44±1.85	14.25±0.96	19.15±1.26	13.23±0.86	2.25±0.39	1.29±0.1	329.16±60.15	190.86±2.57	479.56±63.9	211.8±29.76
R219	CY12Q95406	Sichuan, China	Semi-Winter	39.9094	27.59	47.27±2.41	11.57±0.55	36.12±0.53	3.82±0.02	50.2±3.84	7±0.32	3.12±0.2	5.07±0.19	320.71±0.89	306.94±6.46	328.43±6.22	265.46±5.99
R220	CY21PXW-84	Sichuan, China	Semi-Winter	39.9471	28.15	113.12±29.33	0	41.29±6.88	0	46.47±7.74	0	52±5.36	0	771.01±141.61	0	505.26±24.06	0
R238	Huayou4	Hubei, China	Semi-Winter	120.9	122.96	735.45±43.42	407.92±16.05	477.2±35.34	344±16.24	906.14±84.41	377.61±15.04	116.04±5.6	31.83±6.02	526.67±38.83	373.11±23.3	492.4±8.5	163.4±17.32
R254	SWU254	Chongqing, China	Semi-Winter	60.7299	141.49	935.69±42.48	602.73±0.29	204.64±31.08	175.32±0.99	696.19±29.16	189.37±2.23	35.9±7.36	31.8±0.51	91.51±16.9	120.76±2.18	133±7.82	160.61±22.76
R255	SWU255	Chongqing, China	Semi-Winter	82.5627	141.25	549.49±142.46	856.29±41.08	86.44±14.41	634.02±52.99	171.49±28.58	384.37±15.1	29.84±3.08	84.85±4.4	32.9±6.04	321.82±25.61	66.42±3.16	242.18±40.88
R269	Lingyou1	Yunnan, China	Semi-Winter	85.8077	70.555	1317.47±48.23	619.65±23.46	599.04±15.17	977.28±61.95	975.59±44.74	501.98±13.76	112.06±1.18	145.23±7.16	480.83±15.68	703.52±60.26	348.18±19.47	171.09±2.56
R272	HL01	Chongqing, China	Semi-Winter	29.2622	20.65	84.99±12.19	0.07±0	14.25±2.18	0.29±0	49.46±3.1	0	14.17±2.36	0.01±0	419.59±66.54	25.64±3.2	404.33±71.18	74.89±3.54
R283	Hubei white 2	Hubei, China	Semi-Winter	61.6927	116.02	1181.19±209.82	0	966.08±109.63	0	1209.83±103.78	0	206.1±47.56	0	578.21±85.66	0	348±58	0
R286	88016-2	Chongqing, China	Semi-Winter	63.3207	41.005	604.85±72.13	310.39±1.85	281.34±13.19	330.41±2.98	625.78±52.54	167.97±0.77	36.49±0.68	12.08±0.17	410.52±15.75	624.61±3.12	257.29±20.78	188.58±7.49
R288	D428	Chongqing, China	Semi-Winter	86.1348	77.41	892.26±28.31	11.18±0.82	255.29±30.56	6.76±0.35	621.07±9.22	11.34±0.03	61.31±3.1	2.17±0.06	252.45±32.34	314.73±14.03	268.56±13.78	164.5±8.23
R292	F206	Chongqing, China	Semi-Winter	57.4299	50.45	361.44±67.19	1.89±0.04	38.57±6.43	0.29±0.04	151.04±21.22	0.08±0	28.91±3.55	0.34±0.03	470.9±68.42	38.22±2.66	495.31±44.39	143.59±0.07
R294	F212	Chongqing, China	Semi-Winter	80.72	74.38	1343.98±268.8	0.37±0.02	66.3±8.65	0.27±0.03	578.43±115.69	0	73.14±3.48	0.02±0	206.18±18.74	5.98±0.65	638.01±106.33	95.28±0.58
R295	F248	Chongqing, China	Semi-Winter	126.798	132.17	1139.55±30.35	143.37±5.16	1250.36±9.84	362.65±84.68	1071.98±37.24	45.38±2.21	365.3±1.93	52.94±1.8	556.07±1.46	290.04±55.89	537.81±13.59	156.6±11.51
R296	F214	Chongqing, China	Semi-Winter	97.6708	126.51	1701.26±183.27	545.69±11.4	686.64±81.53	257.8±13.39	1136.13±113.76	346.75±11.7	219.12±20.24	97.05±4.33	619.85±68.04	354.42±11.27	267.65±23.88	180.26±12.18
R302	F246	Chongqing, China	Semi-Winter	100.282	138.37	1013.49±26.24	272.76±1.35	328.42±13.27	415.25±17.51	959.25±2.59	141.25±0.72	53.27±4.85	64.08±1.95	451.12±21.24	293.58±8.38	314.71±4.15	209.32±11.1
R304	F254	Chongqing, China	Semi-Winter	169.97	166.03	1072.55±6.87	0	1387.99±83.42	0	1070.27±9.46	0	223.91±15.71	0	288.35±16.18	0	452.39±4.09	0
R305	F256	Chongqing, China	Semi-Winter	120.35	111.605	405.99±336.82	225.88±1.86	113.97±103.57	598.9±2.81	311.55±282.48	153.16±1.01	29.54±25.78	68.24±0.09	352.27±30.99	99.48±6.29	251.93±2.53	186.05±11.22
R312	F294	Chongqing, China	Semi-Winter	112.062	133.445	1591.31±3.06	196.01±1.88	79.26±1.43	15.21±2.83	1130.89±6.28	26.38±0.35	39.23±0.85	6.09±0.11	464.99±1.82	129.12±9.11	467.56±15	213.43±1.72
R327	SWU327	Chongqing, China	Semi-Winter	36.6027	33.885	114.43±22.89	13.36±0.73	21.26±2.77	9.4±0.89	50.36±10.07	8.49±0.75	17.23±0.82	16.9±0.91	645.93±107.66	219.75±6.1	536.22±89.37	137.17±1.76
R328	SWU328	Chongqing, China	Semi-Winter	33.4482	36.23	16.57±2.78	0.93±0.05	2.8±0.47	0.24±0.03	4.38±0.27	0	1.48±0.42	1.24±0.03	405.06±75.79	278.81±14.43	181.05±28.2	100.77±5.4
R331	SWU331	Chongqing, China	Semi-Winter	25.5499	24.155	61.63±13.4	16.85±0.18	14.68±3.47	4.16±0.2	37.69±7.03	3.06±0.05	4.61±1.15	1.85±0.01	156.87±40.78	135.21±8.46	323.54±87.89	183.12±2.22
R332	SWU332	Chongqing, China	Semi-Winter	36.646	26.34	30.56±1.69	14.26±0.95	43.03±2.61	48.37±4.5	15.16±0.56	7.39±0.19	2.8±0.14	1.82±0.31	296.17±17	354.9±6.24	185.82±8.68	142.14±3.05
R333	SWU333	Chongqing, China	Semi-Winter	44.8634	40.29	89.98±17.92	0	45.01±13.6	0	47.41±3.82	0	9.09±2.14	0	304.14±45.04	0	173.51±24.83	0
R339	Yuhuang2	Chongqing, China	Semi-Winter	45.6491	36.1	1091.99±283.11	330.87±3.03	10.34±1.72	9.46±0.62	186.48±48.35	49.26±0.43	26.1±2.37	50.34±0.8	535.84±69.89	378.81±7.26	414.16±69.03	173.86±0.06
R340	SWU340	Chongqing, China	Semi-Winter	38.6278	30.75	1092.78±283.31	62.04±0.63	4.01±0.67	3.29±0.25	167.45±43.41	5.09±0.13	28.37±2.58	9.07±0.16	407.74±53.18	202.28±15.2	380.19±63.36	108.88±12.77
R341	SWU341	Chongqing, China	Semi-Winter	38.075	30.855	8.19±1.64	12.6±0.89	1.75±0.23	3.23±0.28	0.96±0.19	2.87±0.35	24.75±1.18	7.53±0.51	382.06±63.68	246.63±12.39	442.29±73.71	115.46±6.98
R354	SWU354	Chongqing, China	Semi-Winter	40.9144	23.09	24.27±4.85	82.06±2.46	20.56±2.68	146.24±1.35	2.09±0.42	23.09±0.66	2.13±0.1	19.43±0.82	259.7±43.28	249.34±18.08	347.95±57.99	161.67±10.2
R356	L260	Chongqing, China	Semi-Winter	32.4093	29.95	28.9±2.52	15.71±0.34	12.59±0.84	22.81±0.34	15.47±1.11	7.82±0.7	1.4±0.39	3.44±0.03	255.24±15.27	246.04±16.9	470.97±16.09	242.11±14.41
R357	SWU357	Chongqing, China	Semi-Winter	34.6551	59.475	68.94±1.71	1.26±0.04	13.41±1.8	0.27±0.02	28.61±3.38	0	4.51±0.93	0.26±0.01	140.31±20.07	56.16±4.42	225.91±9.75	99.17±3.74
R364	Y520	Chongqing, China	Semi-Winter	48.36	44.795	132.42±12.04	0	11±0.64	0	87.89±12.94	0	5.58±0.27	0	368.69±17.56	0	549.55±69.38	0
R369	SWU369	Chongqing, China	Semi-Winter	30.5811	29.335	381.77±14.13	76.94±0.68	22.81±1.23	66.59±4.83	129.58±8.74	32.65±1.43	7.47±0.58	13.04±0.35	210.46±14.29	255.69±0.07	260.99±36.12	294.49±40.22
R374	F361	Chongqing, China	Semi-Winter	117.591	84.735	1176.16±235.23	58.64±2.4	949.4±158.23	52.72±2.63	1320.9±264.18	25.03±1.94	145.07±33.48	9.6±0.56	419.63±38.15	45.77±1.63	479.28±79.88	104.82±5.85
R375	F362	Chongqing, China	Semi-Winter	43.0744	33.885	106.58±6.41	67.8±0.07	13.59±0.84	14.83±0.7	28.06±0.66	11.73±0.21	23.99±1.16	11.91±0.23	214.65±14.51	263.62±15.12	281.64±14.79	229.37±15.29
R377	Zhongshuang11DH	Chongqing, China	Semi-Winter	30.6999	26.605	1.74±0.01	0.17±0.01	1.5±0.08	1.04±0.16	0.43±0	0	0.27±0.01	0.08±0.01	130.88±8.53	64.1±9.23	267.41±12.52	158.74±3.97
R378	Zhongshuang9L	Chongqing, China	Semi-Winter	38.9124	27.355	78.08±6.51	13.93±0.16	57.48±14.14	37.3±0.77	26.11±5.88	18.88±0.88	14.45±3.49	1.37±0.05	379.77±76	261.86±20.69	184.79±12.71	220.71±27.75
R380	WESTAR	Canada	Spring	32.5295	9.56	6.57±0.39	6.35±0.11	4.69±0.6	2.14±0.07	3.74±0.03	1.24±0.08	0.37±0.02	0.26±0.08	83.48±5.91	150.44±1.51	213.43±9.53	163.6±4.99
R383	SWU383	Chongqing, China	Semi-Winter	37.5536	27.28	0.02±0	0.01±0	0.03±0	0.24±0.03	0.18±0.01	0	0	0.02±0	0.28±0.03	19.22±0.23	0.56±0.09	112.53±0.34
R384	SWU384	Chongqing, China	Semi-Winter	33.1603	13.54	207.73±41.55	25.2±0.66	2.93±0.38	0.48±0.05	52.62±10.52	15.79±0.64	17.23±0.82	10.71±0.74	660.81±60.07	162.4±6.5	315.35±52.56	61.08±3.26
R385	SWU385	Chongqing, China	Semi-Winter	34.5622	26.365	71.47±5.53	0	2.47±0.28	0	24.77±1.52	0	0.84±0.09	0	277.19±29.03	0	271.44±7.76	0
R389	SWU389	Chongqing, China	Semi-Winter	47.5322	37.925	544.34±48.6	186.81±13.19	434.96±23.47	308.39±26.88	377.18±16.05	107.63±6	40.09±0	24.22±1.93	319.48±6.52	330.87±22.86	272.15±20.43	146.39±4.94
R390	SWU390	Chongqing, China	Semi-Winter	37.5205	15.42	24.19±1.81	0	6.17±0.49	0	6.74±0.74	0	0.97±0.12	0	172.16±17.59	22.01±0.88	58.82±6.86	36.39±1.29
R391	SWU391	Chongqing, China	Semi-Winter	29.8649	25.54	204.04±14.43	0	23.39±0.58	0	154.46±3.77	0	10.48±0.6	0	493.85±2.94	0	327.04±16.49	0
R395	K713-5	Chongqing, China	Semi-Winter	31.6366	29.915	36.28±9.4	14.96±0.48	12.07±2.01	4.26±0.1	9.6±2.49	5.05±0.3	3.3±0.3	7.66±0.29	150.04±19.57	189.93±6.94	240.19±40.03	120.63±4.27
R396	SWU396	Chongqing, China	Semi-Winter	53.0378	63.53	8.55±1.4	52.08±0.47	9.36±1.23	62.32±0.99	7.27±0.47	70.17±0.26	1.03±0.14	11.74±0.07	404.21±63.64	140.81±1.37	177.54±24.55	116.61±0.84
R397	10-C29	Hubei, China	Semi-Winter	47.8954	20.805	402.76±80.55	107.04±0.4	352.82±46.02	341.51±3.14	279.81±64.57	77.87±3.61	26.96±5.39	9.76±2.28	389.53±77.91	340.32±1.54	425.86±132.16	242.87±18.65
R398	10-JP3	Hubei, China	Semi-Winter	47.0104	24.89	25.72±1.22	48.53±2.87	17.76±2.96	52.89±5.5	2.79±0.36	15.32±0.88	0.88±0.08	1.54±0.01	355.64±82.07	263.48±9.19	310.66±16.35	117±11.78
R402	J-972	Hubei, China	Semi-Winter	17.96	15.545	176.36±23	53.88±0.74	315.39±15.02	220.49±2.11	89.47±11.67	29.64±1.47	7.79±1.3	3.17±0.01	664.09±153.25	440.98±16.89	406.57±19.36	215.45±11.7
R405	J-915	Hubei, China	Semi-Winter	40.7037	14.125	53.91±3.72	2.01±0.02	281.71±11.15	30.65±0.37	56.46±0.86	0.25±0	28.94±1.31	1.03±0.23	337.84±82.98	35.2±0.83	406.77±22.44	102.12±4.59
R408	Zhizun	Hubei, China	Semi-Winter	118.256	128.78	1767.25±230.51	0	619.74±29.51	0	1667.71±217.53	0	97.4±16.23	0	569.8±94.97	0	442.09±21.05	0
R411	WR011	Chongqing, China	Semi-Winter	31.073	11.245	12.97±1.69	0.01±0	8.22±0.39	0.27±0.04	5.54±1.11	0	2.45±0.41	0	357.78±32.53	20.98±0.6	223.93±10.66	17.89±0.79
R412	WR012	Chongqing, China	Semi-Winter	27.5279	24.685	89.75±11.71	0	154.99±25.83	0	199.42±9.5	0	47.86±11.04	0	745.9±67.81	4.45±0.51	545.32±90.89	38.37±1.64
R413	WR013	Chongqing, China	Semi-Winter	30.0696	21.24	47.39±0.78	0	9.25±0.19	0	19.84±0.11	0	9.63±0.28	0	508.35±0.97	7.71±0.25	396.07±5.84	25.22±1.46
R417	WR055	Chongqing, China	Semi-Winter	37.0632	11.78	10.99±0.43	4.79±0.21	2.21±0.03	0.55±0.06	3.79±0.36	3.31±0.11	11.18±0.3	35.74±0.49	173.86±1.12	289.09±13.74	158.24±6.6	148.08±3.58
R418	WR061	Chongqing, China	Semi-Winter	40.117	17.275	186.24±14.89	0.08±0.01	223.22±10	0.4±0.05	62.42±4.59	0	23.98±0.49	0.18±0.01	169.37±3.2	2.03±0.33	364.75±10.68	32.79±3.03
R423	Nonglin42	Japan	Semi-Winter	101.989	114.71	2660.16±346.98	15.74±0.52	1385.09±65.96	26.86±2.15	1842.67±167.52	8.07±0.13	772.51±178.27	1.86±0.12	709.58±64.51	319.79±7.06	1008.23±168.04	207.17±19.49
R424	Korina	Germany	Spring	88.2104	56.34	1300.55±16.52	688.13±6.99	610.18±38.79	1398.67±8.53	1063.54±32.21	572.43±1.55	241.75±24.22	121.09±0.22	889.46±51.08	577.57±42.31	598.66±11.33	320.56±50.1
R434	WX10329	Hunan, China	Semi-Winter	60.6985	28.705	30.36±3.96	0	85.85±4.09	0	45.79±4.16	0	2.19±0.51	0	601.69±54.7	0	277.85±46.31	0
R435	Santana	Germany	Winter	38.5631	11.32	184.33±1.31	1.89±0.04	68.56±0.41	1.82±0.42	122.64±0.8	0.13±0.08	3.7±0.09	0.13±0.01	269.73±5.81	38.24±1.72	204.67±3.26	75.86±6.76
R446	L235-1	Chongqing, China	Semi-Winter	74.8192	14.225	17.35±4.5	0	4.8±0.8	0	5.44±1.41	0	24.98±2.27	0	222.37±29	0	295.12±49.19	0
R447	L235-2	Chongqing, China	Semi-Winter	25.3749	16.98	16.63±0.68	0.59±0.04	2.97±0.01	0.39±0.06	8.81±0.75	0	2.3±0.04	0.17±0.03	264.63±47.13	142.03±0.84	191.83±11.4	106.49±6.5
R452	TL17-21C	Chongqing, China	Semi-Winter	91.5416	94.125	60.21±12.04	0	19.24±2.51	0	31.48±6.3	0	7.79±1.8	0	18.17±0.87	0	15.12±2.52	0
R463	QL8519	Chongqing, China	Semi-Winter	35.4334	36.33	2.33±0.17	102.35±5.39	2.59±0.13	99.12±6.34	0.81±0.1	65.9±4.62	0.2±0.04	4.89±0.13	36.36±1.83	170.32±6.27	94.74±0.01	92.67±4.69
R464	GH06	Chongqing, China	Semi-Winter	39.0082	20.25	21.54±2.81	0	14.89±0.71	0.04±0.01	11.26±1.47	0	2.84±0.47	0	372.38±85.93	30.33±0.73	369.66±17.6	55.09±0.48
R465	GH01	Chongqing, China	Semi-Winter	79.4999	56.75	570.91±39.2	22.06±1.09	406.31±26.09	18.99±0.78	494.65±45.32	5.47±0.16	135.04±2.16	2.34±0.07	408.5±4.55	57.28±13.43	199.78±8.33	65.53±2.52
R467	GH36	Chongqing, China	Semi-Winter	30.2046	28.61	4.53±0.91	16.45±0.96	1.4±0.18	45.26±4.56	0.64±0.15	7.41±0.21	0.26±0.05	27.33±1.7	33.58±6.72	276.71±21.61	90.42±28.06	132.16±10.3
R468	SWU468	Chongqing, China	Semi-Winter	45.8911	50.205	88.18±4.2	89.89±1.39	9.9±1.65	87.23±6.13	62.55±8.16	71.24±1.64	3.86±0.35	23.89±0.42	52.87±12.2	372.03±23.45	93.63±4.93	176.46±7.4
R469	SWU469	Chongqing, China	Semi-Winter	33.4534	70.525	83.54±10.9	0	69.54±3.31	0	38.63±5.04	0	24.9±4.15	0	258.09±59.56	0	398.58±18.98	0
R472	Qianyou30	Guizhou, China	Semi-Winter	49.6375	34.58	252.15±9.49	24.18±0.82	13.58±0.69	50.93±2.13	185.64±9.87	19.24±0.36	10.31±0.73	1.86±0.08	267.63±6.04	324.65±16.16	215±12.78	169.95±1.17
R473	ZY-1	Chongqing, China	Semi-Winter	33.1021	27.54	86.08±17.22	17.92±0.24	27.5±3.59	17.69±0.59	30.85±6.17	8.99±0.57	8.35±1.93	4.11±0.25	284.35±13.54	230.42±4.73	385.43±64.24	134.11±5.4
R476	HY001	Chongqing, China	Semi-Winter	27.1683	35.65	3.06±0.06	0	1.22±0.17	0	2.1±0.64	0	0.78±0.14	0	280.94±65.44	0	186.96±2.32	0
R479	R69-4	Chongqing, China	Semi-Winter	42.049	35.875	828.36±94.33	0.13±0	41.22±3.74	0.01±0	371.83±15.6	0	33.33±2.66	0	475.52±19.15	17.58±0.49	409.86±33.48	15.45±0.95
R480	SWU480	Chongqing, China	Semi-Winter	64.0113	72.895	686.33±271.83	108.76±3.46	951.09±182.46	171.04±12.8	380.72±72.17	67.2±4.71	195.95±36.85	31.34±1.74	274.69±59.78	263.75±15.52	344.86±120.65	142.18±10
R481	SWU481	Chongqing, China	Semi-Winter	51.1469	56.91	78.09±1.54	14.59±0.11	33.68±2.24	8.09±0.38	100.54±5.18	2.66±0.1	17.88±2.45	4.94±0.12	225.12±17.81	154.44±5.75	193.55±2.49	122.31±3.23
R483	Zhongshuang10Q	Hubei, China	Semi-Winter	73.9349	74.045	241.57±48.31	0	93.04±15.51	0	197.08±39.42	0	19.49±4.5	0	429.65±39.06	0	518.26±86.38	0
R484	QC06	Chongqing, China	Semi-Winter	133.178	97.36	1580.41±12.82	509.39±8.54	1150.4±7.44	714.86±2.88	1167.38±5.44	546.66±1.7	164.08±1.84	103.23±0.82	354.86±3.73	293.06±15.6	602.75±24.3	208.16±9.27
R491	Huayou6sw	Hubei, China	Semi-Winter	124.855	156.395	1179.32±153.82	807.39±15.37	954.64±45.46	832.97±29.51	1430.34±130.03	466.34±10.05	169.19±39.04	64.55±1.65	534.68±48.61	307.89±8.94	434.53±72.42	233.04±7.85
R492	Peixuan170	Jiangshu, China	Semi-Winter	97.13	99.825	511.74±66.75	109.31±1.51	369.41±61.57	67.42±0.92	1342.91±63.95	90.13±1.78	242.21±55.89	31.1±0.47	570.42±51.86	525.06±10.64	356.19±59.37	269.21±9.08
R493	WR114S	Chongqing, China	Semi-Winter	34.9522	52.4	277.51±55.5	46.11±0.18	145.57±18.99	71.42±1.03	87.54±17.51	14.54±1.21	12.16±0.58	7.27±0.03	794.99±72.27	506.56±7.07	615.38±102.56	138.96±1.43
R494	WR185	Chongqing, China	Semi-Winter	36.7028	38.97	22.22±6.52	0.19±0.19	12.2±1.91	0.25±0.17	4.92±0.45	0	1.66±0.3	0.05±0.04	54.7±9.31	1.39±0.02	215.11±23.01	36.78±2.85
R495	WR201	Chongqing, China	Semi-Winter	40.7881	52.52	163.8±12.37	41.56±0.92	56.47±1.81	153.01±1.87	77.79±1.11	18.92±0.11	11.38±0.3	5.35±0.02	625.77±30.3	280.67±14.31	376.67±28.68	192.42±9.39
R498	Youyan10	Guizou, China	Semi-Winter	30.5736	20.41	31.03±6.33	25.93±0.37	19.91±3.58	10.89±0.49	22.03±1.51	13.83±0.36	1.33±0.29	2.06±0.09	398.52±73.75	580.7±31.1	347.67±82.27	163.43±6.13
R499	SWU499	Wuhan, China	Semi-Winter	35.4678	49.64	81.88±10.52	10.76±0.52	7.11±0.67	1.5±0.07	31.95±1.08	6.1±0.22	2.17±0.25	0.7±0.03	352.96±48.63	235.16±8.52	170.94±15.36	107.79±10.44
R502	Guinong 78-6-112	Guizhou, China	Semi-Winter	83.6033	94.75	836.68±82	0	1352.31±167.95	0	1115.86±162.71	0	359.61±44.72	0	493.23±73.27	0	354.11±38.16	0
R506	SWU506	Chongqing, China	Semi-Winter	45.1896	14.515	12.67±0.09	4.05±0.17	0.46±0.06	0.13±0.01	4.32±0.45	0.98±0	3.8±0.47	2.12±0.63	313.89±19.54	297.75±4.09	158.31±0.39	129.18±3.43
R509	SWU509	Chongqing, China	Semi-Winter	25.67	21.26	15.93±0.64	34.73±1.37	1.19±0.05	33.16±3.55	7.71±0.34	14.56±1.39	3.56±0.09	3.83±0.2	371.79±7.06	670.62±24.14	178.67±1.68	139.2±6.22
R510	SWU510	Chongqing, China	Semi-Winter	34,71	28.095	341.83±35.41	22.6±0.04	109.92±16.58	14.03±0.45	199.8±29.75	6.01±0.1	24.39±3.79	1.84±0.01	543.57±87.5	472.49±24.89	300.62±38.24	150.37±9.39
R517	SWU516	Chongqing, China	Semi-Winter	49.379	9.105	38.95±6.27	77.5±0.68	11.01±1.41	43.2±1.15	9.43±1.05	19.63±0.86	5.55±0.87	17.53±0.14	338.83±53.42	385.75±20.78	135.13±20.87	115.96±6.1
R520	SWU519	Chongqing, China	Semi-Winter	49.3961	33.63	256.6±5.23	2.45±0.13	238.01±5.06	7.55±0.41	129.4±1.18	0.11±0.02	29.06±1.36	0.52±0.03	1010.66±50.76	126.83±1.13	393.46±4.71	77.2±2.67
R521	SWU520	Chongqing, China	Semi-Winter	43.9922	24.07	321.34±6.98	79.39±1.02	169.53±11.66	97.57±2.82	231.7±31.83	49.45±0.6	16.72±1.05	14.2±0.35	699.59±62.9	426.21±3.6	306.98±10.55	109.59±10.34
R532	Conny	Sweden	Spring	131.111	179.65	1594.8±208.02	369.13±8.86	1379.99±230	634.28±17.95	2309.46±109.97	352.96±10.98	595.87±137.51	130.74±6.15	624.65±56.79	216.9±10.94	580.4±96.73	246.16±25.17
R539	Korall	Sweden	Spring	51.6502	92.81	179.82±33.43	53.12±1.95	25.28±4.21	10.37±0.52	30.87±4.34	22.66±0.36	26.54±3.26	11.87±0.65	554.83±80.62	171.71±19.14	460.99±41.31	200.53±6.94
R542	Czyzowska	Poland	Spring	129.513	168.735	815.86±4.59	0	243.13±11	0	1409.32±70.31	0	36.94±0.65	0	243.28±3.05	0	322.68±42.56	0
R549	Altex	Canada	Spring	56.1873	50.98	281.49±37.1	0.28±0.01	34.18±5.92	0.47±0	177.22±28.11	0	13.63±2.43	0.04±0	653.16±110.69	19.29±1.12	475.9±60.69	181.97±1.28
R551	Clipper	Germany	Spring	50.921	41.27	506.32±101.26	0.53±0.01	256.55±33.46	1.57±0.02	330.46±66.09	0.04±0.04	40.47±1.93	0.19±0	473.08±43.01	1.2±0.07	659.09±109.85	66.48±3.61
R568	SWU568	Chongqing, China	Semi-Winter	78.2187	104.295	642.22±16.37	46.9±0.1	355.34±23.42	56.83±0.79	884.18±61.56	17.02±0.16	39.47±2.63	2.36±0.11	341.32±24.34	116.84±2.95	333.22±14.34	122.25±1.9
R569	SWU569	Chongqing, China	Semi-Winter	32.5277	21.215	39.59±1.94	11.91±0.26	22.69±0.5	7.43±0.46	12.7±1.06	1.28±0.07	2.07±0.14	0.87±0.04	609.59±11.53	491.92±56.1	416.75±7.17	213.84±2.65
R570	SWU570	Chongqing, China	Semi-Winter	48.2414	27.48	454.14±90.83	33.45±0.9	225.79±37.63	34.43±6.82	522.2±104.44	4.58±0.13	23.41±5.4	3.47±1.64	542.55±49.32	234.12±2.41	502.76±83.79	182.47±11.48
R573	SWU572	Chongqing, China	Semi-Winter	48.4979	18.675	52.98±6.91	24.36±0.19	8.29±1.38	2.42±0.02	29.62±1.41	7.88±0.35	4.17±0.96	0.84±0.05	314.86±28.62	481.55±8.16	250.36±41.73	199.23±3.22
R575	HAU 7	Hubei, China	Semi-Winter	41.969	22.465	137.7±17.96	28.87±0.51	197.19±9.39	37.24±2.24	69.49±6.32	4.59±0.01	34.16±7.88	4.74±0.02	609.54±55.41	391.01±2.45	339.15±56.53	103.06±2.84
R576	Zhongshuang5	Hubei, China	Semi-Winter	50.9188	36.935	661.25±122.93	216.46±3.02	371.76±61.96	157.23±10.3	354.36±49.78	89.47±3.01	45.64±5.61	22.93±1.18	860.44±125.02	469.62±21.81	417.5±37.41	158.23±7.16
R578	SWU578	Chongqing, China	Semi-Winter	32.77	27.95	5.95±0.08	3.3±0.04	7.96±1.37	25.18±0.36	1.48±0.02	0.33±0.03	0.71±0.13	0.9±0.14	61.46±9.44	138.24±1.78	188±9.95	169.57±12.4
R591	Zephyr	Canada	Spring	43.4058	20.375	152.89±22.88	20.52±0.87	38.49±3.77	7.22±0.62	73.09±15.68	8.25±0.67	11.97±3.63	5.22±0.27	487.11±145.11	356.04±29.58	500.93±66.67	183.92±18.95
R595	ACS N45	Canada	Spring	37.2614	20.1	47.05±8.36	0.26±0	11.42±1.3	0.19±0.02	13.03±1.12	0.02±0.02	2.9±0.67	0.04±0.01	180.62±26.76	11.58±0.75	220.83±36.81	73.45±3.34
R598	5F031	Chongqing, China	Semi-Winter	29.15	24.62	86.13±11.23	31.38±1.71	166.32±27.72	37.66±4.24	59.77±2.85	7.27±0.64	10.05±2.32	1.64±0.14	932.08±84.73	398.28±15.59	394.54±65.76	113.2±14.25
R599	5F032	Chongqing, China	Semi-Winter	33.7854	29.62	31.19±4.07	0.01±0	14.04±0.67	0.16±0.02	34.72±3.16	0	6.35±1.47	0.01±0	315.03±28.64	34.61±0.66	668.08±111.35	102.33±0.92
R607	5F040	Chongqing, China	Semi-Winter	32.6476	21.83	115.71±9.68	72.07±2.37	2.58±0.08	5.68±0.78	42.34±19.16	22.13±1.39	1.79±0.35	4.13±0.22	355±56.35	481.41±27.74	233.76±38	181.11±27.63
R609	SWU609	Chongqing, China	Semi-Winter	45.9813	29.94	626.71±44.05	0	62.8±2.33	0	135.38±3.8	0	20.94±0.11	0	734.68±16.68	0	230.85±3.02	0
R632	15Y450	Chongqing, China	Semi-Winter	81.2842	88.655	1733.55±12.58	0	1549.02±18.04	0	1445.11±39.4	0	70.81±3.45	0	612.5±34.96	0	633.56±17.09	0
R635	15Y449	Chongqing, China	Semi-Winter	30.5541	5.92	15.2±3.04	0	2.04±0.27	0	3.43±0.69	0	0.44±0.02	0	601.86±54.71	0	390.93±65.15	0
R643	WH-60	Hubei, China	Semi-Winter	35.732	25.07	52.39±5.29	5.13±0.12	30.4±3.19	21.94±0.27	95.28±3.76	4.73±0.24	6±0.61	2.24±0.03	332.25±41.13	136.36±1.42	445.6±47.38	313.75±9.12
R645	Zhayou59	Shanxi, China	Spring	43.7187	47.105	555.36±111.07	0.9±0.04	178.99±23.35	0.64±0.07	176.85±35.37	0	36.98±8.53	0.02±0.01	294.7±14.03	12.62±0.36	286.06±47.68	49.24±5.23
R646	SWU646	Chongqing, China	Semi-Winter	41.6276	36.48	248.81±47.79	110.05±2.25	106.03±17.77	208.46±10.94	122.19±20.33	36.59±1.31	122.54±28.49	91.82±1.16	340.21±69.34	264.69±21.06	280.62±56.7	175.12±2.87
R649	SWU649	Chongqing, China	Semi-Winter	38.4071	39.405	122.41±2.2	25.45±0.52	120.15±6.88	33.16±0.47	160.6±8.51	4.81±0.02	8.48±1.27	4.68±0	156.39±14.16	143.23±5.28	191.95±1.76	179.72±6.91
R654	CY17PXW-58	Sichuan, China	Semi-Winter	35.24	16.915	47.47±9.49	84.79±3.68	3.38±0.56	3.06±0.45	11.21±2.24	24.8±0.88	3.27±0.75	2.58±0.22	271.64±24.69	193.4±0.87	406.29±67.71	148.15±4.74
