# Supplementary material for: Genome-Wide Association Study of Glucosinolate Metabolites (mGWAS) in Brassica napus L
Source: Plants (Basel). 2023 Feb 1;12(3):639. doi: 10.3390/plants12030639 (PMC9921834; doi:10.3390/plants12030639)
Supplement: Supplementary file 1 [file plants-12-00639-s001.zip › Table S7. Statistical analysis of 6 glucosinolate metabolites in high-, medium- and low-glucosinolate-content rapeseed.xlsx]

## Sheet: Sheet1
Table S7 Statistical analysis of 6 glucosinolate metabolites in high-, medium- and low-glucosinolate-content rapeseed.
Material classification	Metabolites	Year	Average	Standard Deviation	Coefficient of Variation
Low glucosinolate content rapeseeds (70)	m145	2017	110.421	158.752	1.4377
		2018	23.3496	29.4193	1.25995
		mean	66.8853	94.0858	1.34882
	m150	2017	51.7455	79.2659	1.53184
		2018	27.2133	48.8263	1.79421
		mean	39.4794	64.0461	1.66302
	m151	2017	59.0638	72.1012	1.22073
		2018	12.7123	14.3158	1.12614
		mean	35.8881	43.2085	1.17344
	m157	2017	12.0639	19.9628	1.65476
		2018	6.48177	13.6533	2.10642
		mean	9.27284	16.8081	1.88059
	m165	2017	391.756	200.124	0.510838
		2018	221.61	169.82	0.766304
		mean	306.683	184.972	0.638571
	m172	2017	332.577	131.89	0.396571
		2018	144.577	71.5357	0.494793
		mean	238.577	101.713	0.445682
Medium glucosinolate content rapeseeds (46)	m145	2017	465.403	464.908	0.998938
		2018	97.3955	157.788	1.62008
		mean	281.399	311.348	1.30951
	m150	2017	267.949	402.668	1.50278
		2018	135.956	277.512	2.0412
		mean	201.952	340.09	1.77199
	m151	2017	367.52	434.512	1.18228
		2018	66.8644	126.671	1.89445
		mean	217.192	280.591	1.53836
	m157	2017	55.7381	84.6313	1.51838
		2018	15.882	30.9796	1.95061
		mean	35.81	57.8055	1.73449
	m165	2017	464.681	237.942	0.512055
		2018	262.213	199.196	0.759672
		mean	363.447	218.569	0.635863
	m172	2017	359.237	142.976	0.398
		2018	148.17	69.4574	0.468768
		mean	253.704	106.217	0.433384
High glucosinolate content rapeseeds (27)	m145	2017	1339.03	532.466	0.39765
		2018	455.418	290.913	0.638782
		mean	897.225	411.69	0.518216
	m150	2017	884.527	627.708	0.709654
		2018	492.664	344.837	0.699943
		mean	688.595	486.272	0.704798
	m151	2017	1205.9	476.678	0.395289
		2018	253.923	185.112	0.72901
		mean	729.91	330.895	0.56215
	m157	2017	188.545	164.623	0.873122
		2018	55.5545	39.1834	0.705316
		mean	122.05	101.903	0.789219
	m165	2017	515.764	254.359	0.493169
		2018	300.272	179.533	0.597902
		mean	408.018	216.946	0.545536
	m172	2017	432.787	176.327	0.407424
		2018	217.727	59.5584	0.273547
		mean	325.257	117.943	0.340485
